# Supplementary material for: Responses of Soil C, N, P and Enzyme Activities to Biological Soil Crusts in China: A Meta-Analysis
Source: Plants (Basel). 2024 May 31;13(11):1525. doi: 10.3390/plants13111525 (PMC11174547; doi:10.3390/plants13111525)
Supplement: Supplementary file 1 [file plants-13-01525-s001.zip]

Archive with 2 entries (2 files):
- Supplementary Material .pdf
- Table S.5 Meta-analysis of initial data.xlsx
