# Supplementary material for: Responses of Soil C, N, P and Enzyme Activities to Biological Soil Crusts in China: A Meta-Analysis
Source: Plants (Basel). 2024 May 31;13(11):1525. doi: 10.3390/plants13111525 (PMC11174547; doi:10.3390/plants13111525)
Supplement: Supplementary file 1 [file plants-13-01525-s001.zip › Table S.5 Meta-analysis of initial data.xlsx]

## Sheet: Total
article serial	observation	author	years	study area	longitude & latitude	latitude	longitude	soil texture	crust type	ecosystem	soil depth	rainfall	temperature	altitude	soil texture	crust type	ecosystem	soil depth	temperature/℃	rainfall（mm）	altitude	N[E]	N[C]	SOC[E]	[se]SOC	SOC[C]	[sc]SOC	TN[E ]( g·kg－1）	[se]TN	TN[C]	[sc]TN	TP[E ]( g·kg－1）	[se]TP	TP[C]	[sc]TP	AN[E ](mg·kg－1）	[se]AN	AN[C]	[sc]AN	AP[E ]( mg·kg－1）	[se]AP	AP[C]	[sc]AP	NH4+(mg/kg)[E]	[se]NH4+(mg/kg)	NH4+(mg/kg)[C]	[sc]NH4+(mg/kg)	NO3-(mg/kg)[E]	[se]NO3-(mg/kg)
17	1	Zhao et al.	2005	Naiman County	42° 15′ N, 120° 42′ E	42.25	120.7	j	C	a	1	Ⅱ	i	X	medium	lichen	desert	0-2.5	6.3	364	345	3	3	3.509	0.3306	0.6728	0.0406	0.25	0.08	0.05	0.02	0.1	0.03	0.08	0.01	20.81	1.27	7.75	1.02	5.4	0.17	3.94	0.7
17	2	Zhao et al.	2005	Naiman County	42° 15′ N, 120° 42′ E	42.25	120.7	j	D	a	1	Ⅱ	i	X	medium	moss	desert	0-2.5	6.3	364	345	3	3	3.9614	0.1566	0.6728	0.0406	0.34	0.07	0.05	0.02	0.11	0.01	0.08	0.01	29.53	1.44	7.75	1.02	8.01	1.06	3.94	0.7
17	3	Zhao et al.	2005	Naiman County	42° 15′ N, 120° 42′ E	42.25	120.7	j	C	a	1	Ⅱ	i	X	medium	lichen	desert	0-2.5	6.3	364	345	3	3	3.77	0.1044	0.6728	0.0406	0.39	0.13	0.05	0.02	0.08	0.01	0.08	0.01	33.53	2.34	7.75	1.02	4.3	0.22	3.94	0.7
17	4	Zhao et al.	2005	Naiman County	42° 15′ N, 120° 42′ E	42.25	120.7	j	D	a	1	Ⅱ	i	X	medium	moss	desert	0-2.5	6.3	364	345	3	3	7.105	0.7714	0.6728	0.0406	0.79	0.15	0.05	0.02	0.15	0.03	0.08	0.01	53.51	2.36	7.75	1.02	4.71	0.34	3.94	0.7
17	5	Zhao et al.	2005	Naiman County	42° 15′ N, 120° 42′ E	42.25	120.7	j	C	a	1	Ⅱ	i	X	medium	lichen	desert	0-2.5	6.3	364	345	3	3	2.349	0.0986	0.6728	0.0406	0.24	0.02	0.05	0.02	0.09	0.01	0.08	0.01	13.25	1.18	7.75	1.02	2.56	0.33	3.94	0.7
17	6	Zhao et al.	2005	Naiman County	42° 15′ N, 120° 42′ E	42.25	120.7	j	D	a	1	Ⅱ	i	X	medium	moss	desert	0-2.5	6.3	364	345	3	3	5.22	0.2552	0.6728	0.0406	0.56	0.03	0.05	0.02	0.19	0.02	0.08	0.01	41.16	2.68	7.75	1.02	8.35	0.32	3.94	0.7
17	7	Zhao et al.	2005	Naiman County	42° 15′ N, 120° 42′ E	42.25	120.7	j	C	a	1	Ⅱ	i	X	medium	lichen	desert	2.5-5	6.3	364	345	3	3	2.3432	0.1972	0.5104	0.0232	0.1	0.01	0.07	0.02	0.1	0.02	0.06	0.01	18.72	1.03	4.71	1.01	5.27	0.41	3.07	0.52
17	8	Zhao et al.	2005	Naiman County	42° 15′ N, 120° 42′ E	42.25	120.7	j	D	a	1	Ⅱ	i	X	medium	moss	desert	2.5-5	6.3	364	345	3	3	2.9928	0.1972	0.5104	0.0232	0.28	0.06	0.07	0.02	0.11	0.02	0.06	0.01	20.8	0.73	4.71	1.01	7.6	1.24	3.07	0.52
17	9	Zhao et al.	2005	Naiman County	42° 15′ N, 120° 42′ E	42.25	120.7	j	C	a	1	Ⅱ	i	X	medium	lichen	desert	2.5-5	6.3	364	345	3	3	3.3118	0.4408	0.5104	0.0232	0.28	0.12	0.07	0.02	0.08	0.01	0.06	0.01	23.66	1.28	4.71	1.01	3.2	0.16	3.07	0.52
17	10	Zhao et al.	2005	Naiman County	42° 15′ N, 120° 42′ E	42.25	120.7	j	D	a	1	Ⅱ	i	X	medium	moss	desert	2.5-5	6.3	364	345	3	3	6.7164	0.7424	0.5104	0.0232	0.68	0.14	0.07	0.02	0.13	0.04	0.06	0.01	39.51	2.48	4.71	1.01	3.37	0.48	3.07	0.52
17	11	Zhao et al.	2005	Naiman County	42° 15′ N, 120° 42′ E	42.25	120.7	j	C	a	1	Ⅱ	i	X	medium	lichen	desert	2.5-5	6.3	364	345	3	3	1.45	0.0348	0.5104	0.0232	0.18	0.01	0.07	0.02	0.09	0.01	0.06	0.01	12.58	0.09	4.71	1.01	2.43	0.11	3.07	0.52
17	12	Zhao et al.	2005	Naiman County	42° 15′ N, 120° 42′ E	42.25	120.7	j	D	a	1	Ⅱ	i	X	medium	moss	desert	2.5-5	6.3	364	345	3	3	4.9764	0.2088	0.5104	0.0232	0.5	0.03	0.07	0.02	0.19	0.02	0.06	0.01	35.87	2.75	4.71	1.01	7.52	0.77	3.07	0.52
23	1	Hu et al.	2010	Tengger Deser	37°25' N ,104°36' E	37.42	104.6	j	D	a		Ⅰ	ii	Y	medium	moss	desert	0-10	10.6	191	1339	3	3	0.18	0.0242487	0.09	0.0155885	0.04	0.0034641	0.02	0.0069282
23	2	Hu et al.	2010	Tengger Deser	37°25' N ,104°36' E	37.42	104.6	j	B	a		Ⅰ	ii	Y	medium	mixed(algae-lichen)	desert	0-10	10.6	191	1339	3	3	0.15	0.0173205	0.09	0.0155885	0.03	0.00173205	0.02	0.0069282
28	1	Guo et al.	2008	Horqin Sandy Land	42°55'N,120°42'E	42.92	120.7	i	A	a	1	Ⅱ	i	X	coarse	algae	desert	0-5	6.4	366	360	3	3	2.80082	0.735339	1.82488	0.661522	0.27805	0.101325	0.219512	0.0762102	0.1407	0.0353338	0.0889	0.0256344	13.3735	4.06928	11.2048	2.5042	4.8182	1.10228	4	1.25972
28	2	Guo et al.	2008	Horqin Sandy Land	42°55'N,120°42'E	42.92	120.7	i	D	a	1	Ⅱ	i	X	coarse	moss	desert	0-5	6.4	366	360	3	3	5.38975	1.0291	3.60732	0.88203	0.5854	0.126786	0.56098	0.101325	0.19074	0.0381051	0.1611	0.0353338	27.2892	5.63436	26.0241	5.32086	11.4545	2.04728	6	1.41716
69	1	Xiao et al.	2017	Liudaogou watershed	38°46′–38°51′ N,110°21′–110°23′ E	38.8	110.37	j	D	b	1	Ⅲ	i	Y	medium	moss	grassland	0-2	8.4	409	1178	4	4	0.8468	0.06612	0.16994	0.02668	0.13	0.026	0.045	0.004	0.05	0.002	0.048	0.002	114.82	9.23	15.08	1.19	4.14	0.78	0.79	0.25
71	1	Liu et al.	2011	Tengger Desert	37°32'N,105°02'E	37.53	105.03	j	B	a		Ⅰ	i	Y	medium	mixed(algae-lichen)	desert	0-10	10	186	1339	5	5
71	2	Liu et al.	2011	Tengger Desert	37°32'N,105°02'E	37.53	105.03	j	B	a		Ⅰ	i	Y	medium	mixed(algae-lichen)	desert	0-10	10	186	1339	5	5
71	3	Liu et al.	2011	Tengger Desert	37°32'N,105°02'E	37.53	105.03	j	B	a		Ⅰ	i	Y	medium	mixed(algae-lichen)	desert	0-10	10	186	1339	5	5
71	4	Liu et al.	2011	Tengger Desert	37°32'N,105°02'E	37.53	105.03	j	B	a		Ⅰ	i	Y	medium	mixed(algae-lichen)	desert	0-10	10	186	1339	5	5
71	5	Liu et al.	2011	Tengger Desert	37°32'N,105°02'E	37.53	105.03	j	B	a	3	Ⅰ	i	Y	medium	mixed(algae-lichen)	desert	10-20	10	186	1339	5	5
71	6	Liu et al.	2011	Tengger Desert	37°32'N,105°02'E	37.53	105.03	j	B	a	3	Ⅰ	i	Y	medium	mixed(algae-lichen)	desert	10-20	10	186	1339	5	5
71	7	Liu et al.	2011	Tengger Desert	37°32'N,105°02'E	37.53	105.03	j	B	a	3	Ⅰ	i	Y	medium	mixed(algae-lichen)	desert	10-20	10	186	1339	5	5
71	8	Liu et al.	2011	Tengger Desert	37°32'N,105°02'E	37.53	105.03	j	B	a	3	Ⅰ	i	Y	medium	mixed(algae-lichen)	desert	10-20	10	186	1339	5	5
71	9	Liu et al.	2011	Tengger Desert	37°32'N,105°02'E	37.53	105.03	j	B	a	3	Ⅰ	i	Y	medium	mixed(algae-lichen)	desert	20-30	10	186	1339	5	5
71	10	Liu et al.	2011	Tengger Desert	37°32'N,105°02'E	37.53	105.03	j	B	a	3	Ⅰ	i	Y	medium	mixed(algae-lichen)	desert	20-30	10	186	1339	5	5
71	11	Liu et al.	2011	Tengger Desert	37°32'N,105°02'E	37.53	105.03	j	B	a	3	Ⅰ	i	Y	medium	mixed(algae-lichen)	desert	20-30	10	186	1339	5	5
71	12	Liu et al.	2011	Tengger Desert	37°32'N,105°02'E	37.53	105.03	j	B	a	3	Ⅰ	i	Y	medium	mixed(algae-lichen)	desert	20-30	10	186	1339	5	5
71	13	Liu et al.	2011	Tengger Desert	37°32'N,105°02'E	37.53	105.03	j	D	a		Ⅰ	i	Y	medium	moss	desert	0-10	10	186	1339	5	5
71	14	Liu et al.	2011	Tengger Desert	37°32'N,105°02'E	37.53	105.03	j	D	a		Ⅰ	i	Y	medium	moss	desert	0-10	10	186	1339	5	5
71	15	Liu et al.	2011	Tengger Desert	37°32'N,105°02'E	37.53	105.03	j	D	a		Ⅰ	i	Y	medium	moss	desert	0-10	10	186	1339	5	5
71	16	Liu et al.	2011	Tengger Desert	37°32'N,105°02'E	37.53	105.03	j	D	a		Ⅰ	i	Y	medium	moss	desert	0-10	10	186	1339	5	5
71	17	Liu et al.	2011	Tengger Desert	37°32'N,105°02'E	37.53	105.03	j	D	a	3	Ⅰ	i	Y	medium	moss	desert	10-20	10	186	1339	5	5
71	18	Liu et al.	2011	Tengger Desert	37°32'N,105°02'E	37.53	105.03	j	D	a	3	Ⅰ	i	Y	medium	moss	desert	10-20	10	186	1339	5	5
71	19	Liu et al.	2011	Tengger Desert	37°32'N,105°02'E	37.53	105.03	j	D	a	3	Ⅰ	i	Y	medium	moss	desert	10-20	10	186	1339	5	5
71	20	Liu et al.	2011	Tengger Desert	37°32'N,105°02'E	37.53	105.03	j	D	a	3	Ⅰ	i	Y	medium	moss	desert	10-20	10	186	1339	5	5
71	21	Liu et al.	2011	Tengger Desert	37°32'N,105°02'E	37.53	105.03	j	D	a	3	Ⅰ	i	Y	medium	moss	desert	20-30	10	186	1339	5	5
71	22	Liu et al.	2011	Tengger Desert	37°32'N,105°02'E	37.53	105.03	j	D	a	3	Ⅰ	i	Y	medium	moss	desert	20-30	10	186	1339	5	5
71	23	Liu et al.	2011	Tengger Desert	37°32'N,105°02'E	37.53	105.03	j	D	a	3	Ⅰ	i	Y	medium	moss	desert	20-30	10	186	1339	5	5
71	24	Liu et al.	2011	Tengger Desert	37°32'N,105°02'E	37.53	105.03	j	D	a	3	Ⅰ	i	Y	medium	moss	desert	20-30	10	186	1339	5	5
75	1	Gao et al.	2017	northern portion of Shaanxi province				j	A	b	1	Ⅲ	i	Y	medium	algae	grassland	0-2	8.8	500	1200	5	5	2.1924	0.0518768	2.9174	0.363137
75	2	Gao et al.	2017	northern portion of Shaanxi province				j	B	b	1	Ⅲ	i	Y	medium	mixed	grassland	0-2	8.8	500	1200	5	5	4.4544	0.622521	2.9174	0.363137
75	3	Gao et al.	2017	northern portion of Shaanxi province				j	B	b	1	Ⅲ	i	Y	medium	mixed	grassland	0-2	8.8	500	1200	5	5	4.6806	0.389076	2.9174	0.363137
75	4	Gao et al.	2017	northern portion of Shaanxi province				j	B	b	1	Ⅲ	i	Y	medium	mixed	grassland	0-2	8.8	500	1200	5	5	4.9126	0.830028	2.9174	0.363137
75	5	Gao et al.	2017	northern portion of Shaanxi province				j	B	b	1	Ⅲ	i	Y	medium	mixed	grassland	0-2	8.8	500	1200	5	5	4.8314	0.713306	2.9174	0.363137
75	6	Gao et al.	2017	northern portion of Shaanxi province				j	D	b	1	Ⅲ	i	Y	medium	moss	grassland	0-2	8.8	500	1200	5	5	5.7826	0.985659	2.9174	0.363137
75	7	Gao et al.	2017	northern portion of Shaanxi province				j	A	b	1	Ⅲ	i	Y	medium	algae	grassland	2-5	8.8	500	1200	5	5	2.1924	0.142661	2.8014	0.181569
75	8	Gao et al.	2017	northern portion of Shaanxi province				j	B	b	1	Ⅲ	i	Y	medium	mixed	grassland	2-5	8.8	500	1200	5	5	3.7526	0.505799	2.8014	0.181569
75	9	Gao et al.	2017	northern portion of Shaanxi province				j	B	b	1	Ⅲ	i	Y	medium	mixed	grassland	2-5	8.8	500	1200	5	5	3.828	0.376107	2.8014	0.181569
75	10	Gao et al.	2017	northern portion of Shaanxi province				j	B	b	1	Ⅲ	i	Y	medium	mixed	grassland	2-5	8.8	500	1200	5	5	3.9904	0.674398	2.8014	0.181569
75	11	Gao et al.	2017	northern portion of Shaanxi province				j	B	b	1	Ⅲ	i	Y	medium	mixed	grassland	2-5	8.8	500	1200	5	5	4.0832	0.466891	2.8014	0.181569
75	12	Gao et al.	2017	northern portion of Shaanxi province				j	D	b	1	Ⅲ	i	Y	medium	moss	grassland	2-5	8.8	500	1200	5	5	3.799	0.674398	2.8014	0.181569
75	13	Gao et al.	2017	northern portion of Shaanxi province				j	A	b	2	Ⅲ	i	Y	medium	algae	grassland	5-10	8.8	500	1200	5	5	2.1402	1.14129	0.783	0.47986
75	14	Gao et al.	2017	northern portion of Shaanxi province				j	B	b	2	Ⅲ	i	Y	medium	mixed	grassland	5-10	8.8	500	1200	5	5	3.48	0.285322	0.783	0.47986
75	15	Gao et al.	2017	northern portion of Shaanxi province				j	B	b	2	Ⅲ	i	Y	medium	mixed	grassland	5-10	8.8	500	1200	5	5	3.4336	0.363137	0.783	0.47986
75	16	Gao et al.	2017	northern portion of Shaanxi province				j	B	b	2	Ⅲ	i	Y	medium	mixed	grassland	5-10	8.8	500	1200	5	5	3.2886	0.752213	0.783	0.47986
75	17	Gao et al.	2017	northern portion of Shaanxi province				j	B	b	2	Ⅲ	i	Y	medium	mixed	grassland	5-10	8.8	500	1200	5	5	3.7584	0.505799	0.783	0.47986
75	18	Gao et al.	2017	northern portion of Shaanxi province				j	D	b	2	Ⅲ	i	Y	medium	moss	grassland	5-10	8.8	500	1200	5	5	2.8652	0.1686	0.783	0.47986
83	1	Li et al.	2019	Liudaogou watershed	110°21′ -110°23′ E, 38°46′-38°51′ N	38.8	110.37	j	A	b	1	Ⅲ	i	Y	medium	algae	grassland	0-2	8.4	409	1178	6	6	16.1414	0.0928	4.7792	0.2494
83	2	Li et al.	2019	Liudaogou watershed	110°21′ -110°23′ E, 38°46′-38°51′ N	38.8	110.37	j	B	b	1	Ⅲ	i	Y	medium	mixed	grassland	0-2	8.4	409	1178	6	6	16.4372	0.667	4.7792	0.2494
83	3	Li et al.	2019	Liudaogou watershed	110°21′ -110°23′ E, 38°46′-38°51′ N	38.8	110.37	j	D	b	1	Ⅲ	i	Y	medium	moss	grassland	0-2	8.4	409	1178	6	6	16.5126	0.754	4.7792	0.2494
91	1	Gao et al.	2019	former croplands and rangelands of the Loess Plateau				i	B	b		Ⅲ	i	Y	coarse	mixed(algae-moss)	grassland	0-10	8.8	505	1200	4	5	6.4148	2.8304	4.8546	0.7482
91	2	Gao et al.	2019	former croplands and rangelands of the Loess Plateau				i	B	b		Ⅲ	i	Y	coarse	mixed(algae-moss)	grassland	0-10	8.8	505	1200	4	5	9.3902	2.8188	4.8546	0.7482
91	3	Gao et al.	2019	former croplands and rangelands of the Loess Plateau				i	B	b		Ⅲ	i	Y	coarse	mixed(algae-moss)	grassland	0-10	8.8	505	1200	4	5	10.7068	4.9648	4.8546	0.7482
91	4	Gao et al.	2019	former croplands and rangelands of the Loess Plateau				i	B	b		Ⅲ	i	Y	coarse	mixed(algae-moss)	grassland	0-10	8.8	505	1200	4	5	6.1886	1.2992	4.8546	0.7482
91	5	Gao et al.	2019	former croplands and rangelands of the Loess Plateau				i	B	b		Ⅲ	i	Y	coarse	mixed(algae-moss)	grassland	0-10	8.8	505	1200	4	5	10.3356	4.321	4.8546	0.7482
91	6	Gao et al.	2019	former croplands and rangelands of the Loess Plateau				i	B	b		Ⅲ	i	Y	coarse	mixed(algae-moss)	grassland	0-10	8.8	505	1200	4	5	11.7044	3.7352	4.8546	0.7482
91	7	Gao et al.	2019	former croplands and rangelands of the Loess Plateau				i	B	b		Ⅲ	i	Y	coarse	mixed(algae-moss)	grassland	0-10	8.8	505	1200	4	5	11.1882	5.5042	4.8546	0.7482
91	8	Gao et al.	2019	former croplands and rangelands of the Loess Plateau				i	B	b		Ⅲ	i	Y	coarse	mixed(algae-moss)	grassland	0-10	8.8	505	1200	4	5	17.4174	2.0996	4.8546	0.7482
122	1	Cheng et al.	2020	Guanling-Zhenfeng Demonstration Area	25°39'13" -25°41'00" N, 105°36'30" -105°46'30" E	25.67	105.69	K	D	c		Ⅳ	ii	Y	fine	moss	forest	0-10	18.4	1100	900	3	3	32.7	4.9	21.9	3.7	3.3	0.4	2.7	0.3	1.3	0.2	0.9	0.2	200.5	13.6	172.3	22.4	2.6	0.4	1.7	0.3
122	2	Cheng et al.	2020	Guanling-Zhenfeng Demonstration Area	25°39'13" -25°41'00" N, 105°36'30" -105°46'30" E	25.67	105.69	K	D	c		Ⅳ	ii	Y	fine	moss	forest	0-10	18.4	1100	900	3	3	19.9	3.1	17.3	2.9	2.6	0.4	2.4	0.4	0.9	0.3	0.7	0.2	169.8	13.6	140.8	17.7	1.4	0.4	0.5	0.2
122	3	Cheng et al.	2020	Guanling-Zhenfeng Demonstration Area	25°39'13" -25°41'00" N, 105°36'30" -105°46'30" E	25.67	105.69	K	D	c		Ⅳ	ii	Y	fine	moss	forest	0-10	18.4	1100	900	3	3	23.7	2.2	16.7	2.3	2.9	0.3	2.4	0.2	0.9	0.2	0.6	0.2	178.3	20.4	132.6	15.3	0.9	0.2	0.5	0.3
122	4	Cheng et al.	2020	Guanling-Zhenfeng Demonstration Area	25°39'13" -25°41'00" N, 105°36'30" -105°46'30" E	25.67	105.69	K	D	c		Ⅳ	ii	Y	fine	moss	forest	0-10	18.4	1100	900	3	3	25.5	3	15.1	1.7	3.2	0.3	2.1	0.3	0.8	0.3	0.5	0.2	195	12	153.9	27.5	1.4	0.4	0.6	0.2
124	1	Xu et al.	2017	grassland station of Guinan County	35°32'N, 101°10'E	35.53	101.17	j	B	b	1	Ⅲ	i	Z	medium	mixed(lichen-moss)	grassland	0-1	2.3	403.8	3153	3	3	78.1	6.53	6.77	0.16	5.05	0.21	3.45	0.4	0.49	0.04	0.54	0.03
124	2	Xu et al.	2017	grassland station of Guinan County	35°32'N, 101°10'E	35.53	101.17	j	D	b	1	Ⅲ	i	Z	medium	moss	grassland	0-1	2.3	403.8	3153	3	3	45.1	3.53	6.77	0.16	3.65	0.29	3.45	0.4	0.51	0.02	0.54	0.03
124	3	Xu et al.	2017	grassland station of Guinan County	35°32'N, 101°10'E	35.53	101.17	j	B	b	1	Ⅲ	i	Z	medium	mixed(lichen-moss)	grassland	1-5	2.3	403.8	3153	3	3	42.75	2.06	7.99	0.04	3.48	0.1	3.35	0.36	0.36	0.06	0.5	0.05
124	4	Xu et al.	2017	grassland station of Guinan County	35°32'N, 101°10'E	35.53	101.17	j	D	b	1	Ⅲ	i	Z	medium	moss	grassland	1-5	2.3	403.8	3153	3	3	36.53	2.16	7.99	0.04	3.13	0.15	3.35	0.36	0.46	0.01	0.5	0.05
124	5	Xu et al.	2017	grassland station of Guinan County	35°32'N, 101°10'E	35.53	101.17	j	B	b	2	Ⅲ	i	Z	medium	mixed(lichen-moss)	grassland	5-10	2.3	403.8	3153	3	3	37.08	0.75	8.13	0.01	3.2	0.14	2.7	0.33	0.6	0.01	0.63	0.03
124	6	Xu et al.	2017	grassland station of Guinan County	35°32'N, 101°10'E	35.53	101.17	j	D	b	2	Ⅲ	i	Z	medium	moss	grassland	5-10	2.3	403.8	3153	3	3	35.65	1.4	8.13	0.01	3.05	0.09	2.7	0.33	0.44	0.02	0.63	0.03
125	1	Liu et al.	2019	southern Mu Us Desert	110°21'–110°23'E, 38°46'–38°51'N	38.8	110.37	j	D	a	1	Ⅲ	i	Y	medium	moss	desert	0-3	8.4	437	1175	5	5	4.06	0.950642	2.552	0.950642
125	2	Liu et al.	2019	southern Mu Us Desert	110°21'–110°23'E, 38°46'–38°51'N	38.8	110.37	j	D	a	1	Ⅲ	i	Y	medium	moss	desert	3-5	8.4	437	1175	5	5	2.9	0.778152	1.392	0.259384
125	3	Liu et al.	2019	southern Mu Us Desert	110°21'–110°23'E, 38°46'–38°51'N	38.8	110.37	j	D	a	2	Ⅲ	i	Y	medium	moss	desert	5-10	8.4	437	1175	5	5	2.088	0.259384	1.276	0.17249
132	1	Liu et al.	2013	Shapotou Desert Research and Experiment Station	37°32'N, 105°02'E	37.53	105.03	j	B	a		Ⅰ	i	Y	medium	mixed(algae-lichen)	desert	0-10	10	186	1300	3	3
132	2	Liu et al.	2013	Shapotou Desert Research and Experiment Station	37°32'N, 105°02'E	37.53	105.03	j	B	a		Ⅰ	i	Y	medium	mixed(algae-lichen)	desert	0-10	10	186	1300	3	3
132	3	Liu et al.	2013	Shapotou Desert Research and Experiment Station	37°32'N, 105°02'E	37.53	105.03	j	B	a		Ⅰ	i	Y	medium	mixed(algae-lichen)	desert	0-10	10	186	1300	3	3
132	4	Liu et al.	2013	Shapotou Desert Research and Experiment Station	37°32'N, 105°02'E	37.53	105.03	j	B	a		Ⅰ	i	Y	medium	mixed(algae-lichen)	desert	0-10	10	186	1300	3	3
132	5	Liu et al.	2013	Shapotou Desert Research and Experiment Station	37°32'N, 105°02'E	37.53	105.03	j	B	a	3	Ⅰ	i	Y	medium	mixed(algae-lichen)	desert	10-20	10	186	1300	3	3
132	6	Liu et al.	2013	Shapotou Desert Research and Experiment Station	37°32'N, 105°02'E	37.53	105.03	j	B	a	3	Ⅰ	i	Y	medium	mixed(algae-lichen)	desert	10-20	10	186	1300	3	3
132	7	Liu et al.	2013	Shapotou Desert Research and Experiment Station	37°32'N, 105°02'E	37.53	105.03	j	B	a	3	Ⅰ	i	Y	medium	mixed(algae-lichen)	desert	10-20	10	186	1300	3	3
132	8	Liu et al.	2013	Shapotou Desert Research and Experiment Station	37°32'N, 105°02'E	37.53	105.03	j	B	a	3	Ⅰ	i	Y	medium	mixed(algae-lichen)	desert	10-20	10	186	1300	3	3
132	9	Liu et al.	2013	Shapotou Desert Research and Experiment Station	37°32'N, 105°02'E	37.53	105.03	j	B	a	3	Ⅰ	i	Y	medium	mixed(algae-lichen)	desert	20-30	10	186	1300	3	3
132	10	Liu et al.	2013	Shapotou Desert Research and Experiment Station	37°32'N, 105°02'E	37.53	105.03	j	B	a	3	Ⅰ	i	Y	medium	mixed(algae-lichen)	desert	20-30	10	186	1300	3	3
132	11	Liu et al.	2013	Shapotou Desert Research and Experiment Station	37°32'N, 105°02'E	37.53	105.03	j	B	a	3	Ⅰ	i	Y	medium	mixed(algae-lichen)	desert	20-30	10	186	1300	3	3
132	12	Liu et al.	2013	Shapotou Desert Research and Experiment Station	37°32'N, 105°02'E	37.53	105.03	j	B	a	3	Ⅰ	i	Y	medium	mixed(algae-lichen)	desert	20-30	10	186	1300	3	3
132	13	Liu et al.	2013	Shapotou Desert Research and Experiment Station	37°32'N, 105°02'E	37.53	105.03	j	D	a		Ⅰ	i	Y	medium	moss	desert	0-10	10	186	1300	3	3
132	14	Liu et al.	2013	Shapotou Desert Research and Experiment Station	37°32'N, 105°02'E	37.53	105.03	j	D	a		Ⅰ	i	Y	medium	moss	desert	0-10	10	186	1300	3	3
132	15	Liu et al.	2013	Shapotou Desert Research and Experiment Station	37°32'N, 105°02'E	37.53	105.03	j	D	a		Ⅰ	i	Y	medium	moss	desert	0-10	10	186	1300	3	3
132	16	Liu et al.	2013	Shapotou Desert Research and Experiment Station	37°32'N, 105°02'E	37.53	105.03	j	D	a		Ⅰ	i	Y	medium	moss	desert	0-10	10	186	1300	3	3
132	17	Liu et al.	2013	Shapotou Desert Research and Experiment Station	37°32'N, 105°02'E	37.53	105.03	j	D	a	3	Ⅰ	i	Y	medium	moss	desert	10-20	10	186	1300	3	3
132	18	Liu et al.	2013	Shapotou Desert Research and Experiment Station	37°32'N, 105°02'E	37.53	105.03	j	D	a	3	Ⅰ	i	Y	medium	moss	desert	10-20	10	186	1300	3	3
132	19	Liu et al.	2013	Shapotou Desert Research and Experiment Station	37°32'N, 105°02'E	37.53	105.03	j	D	a	3	Ⅰ	i	Y	medium	moss	desert	10-20	10	186	1300	3	3
132	20	Liu et al.	2013	Shapotou Desert Research and Experiment Station	37°32'N, 105°02'E	37.53	105.03	j	D	a	3	Ⅰ	i	Y	medium	moss	desert	10-20	10	186	1300	3	3
132	21	Liu et al.	2013	Shapotou Desert Research and Experiment Station	37°32'N, 105°02'E	37.53	105.03	j	D	a	3	Ⅰ	i	Y	medium	moss	desert	20-30	10	186	1300	3	3
132	22	Liu et al.	2013	Shapotou Desert Research and Experiment Station	37°32'N, 105°02'E	37.53	105.03	j	D	a	3	Ⅰ	i	Y	medium	moss	desert	20-30	10	186	1300	3	3
132	23	Liu et al.	2013	Shapotou Desert Research and Experiment Station	37°32'N, 105°02'E	37.53	105.03	j	D	a	3	Ⅰ	i	Y	medium	moss	desert	20-30	10	186	1300	3	3
132	24	Liu et al.	2013	Shapotou Desert Research and Experiment Station	37°32'N, 105°02'E	37.53	105.03	j	D	a	3	Ⅰ	i	Y	medium	moss	desert	20-30	10	186	1300	3	3
65	1	Xie et al.	2019	Shapotou Desert Research and Experiment Station	37°32'N, 105°02'E	37.53	105.03	j	B	a	1	Ⅰ	i	Y	medium	mixed(algae-lichen)	desert	0-5	10	186.2	1330	3	3	0.49	0.0173205	0.32	0.034641	0.3	0.00173205	0.29	0.00173205					0.45	0.0173205	0.44	0.0173205	0.45	0.00173205	0.16	0.0173205
65	2	Xie et al.	2019	Shapotou Desert Research and Experiment Station	37°32'N, 105°02'E	37.53	105.03	j	B	a	1	Ⅰ	i	Y	medium	mixed	desert	0-5	10	186.2	1330	3	3	1.23	0.121244	0.32	0.034641	0.36	0.00173205	0.29	0.00173205					0.47	0.0173205	0.44	0.0173205	0.69	0.0519615	0.16	0.0173205
65	3	Xie et al.	2019	Shapotou Desert Research and Experiment Station	37°32'N, 105°02'E	37.53	105.03	j	B	a	1	Ⅰ	i	Y	medium	mixed	desert	0-5	10	186.2	1330	3	3	1.54	0.069282	0.32	0.034641	0.4	0.00173205	0.29	0.00173205					0.49	0.0173205	0.44	0.0173205	0.73	0.034641	0.16	0.0173205
65	4	Xie et al.	2019	Shapotou Desert Research and Experiment Station	37°32'N, 105°02'E	37.53	105.03	j	B	a	1	Ⅰ	i	Y	medium	mixed	desert	0-5	10	186.2	1330	3	3	2.23	0.0866025	0.32	0.034641	0.41	0.00173205	0.29	0.00173205					0.55	0.0173205	0.44	0.0173205	1.19	0.103923	0.16	0.0173205
81	1	Chen et al.	2021	Guanling-Zhenfeng Huajiang	25°39 ′3”N,105°40′25″E	25.65	105.67	K	A	b		Ⅳ	ii	Y	fine	algae	grassland	0-10	18	1200	950	3	3	14.61	3.58	25.6	6.78	2.69	0.35	3.58	0.59	0.8	0.12	1.5	0.62	0.22	0.04	0.35	0.07	1.48	0.61	5.17	3.64
81	2	Chen et al.	2021	Guanling-Zhenfeng Huajiang	25°39 ′3”N,105°40′25″E	25.65	105.67	K	A	b		Ⅳ	ii	Y	fine	algae	grassland	0-10	18	1200	950	3	3	29.56	2.01	25.6	6.78	3.93	0.27	3.58	0.59	0.52	0.3	1.5	0.62	0.45	0.02	0.35	0.07	1.47	0.11	5.17	3.64
81	3	Chen et al.	2021	Guanling-Zhenfeng Huajiang	25°39 ′3”N,105°40′25″E	25.65	105.67	K	A	c		Ⅳ	ii	Y	fine	algae	forest	0-10	18	1200	950	3	3	30.6	7.21	25.6	6.78	3.75	0.6	3.58	0.59	2.49	0.84	1.5	0.62	0.4	0.08	0.35	0.07	10.02	5.93	5.17	3.64
81	4	Chen et al.	2021	Bijie Salaxi	27°14 ′30”N; 105°05′56″E	27.24	105.1	K	A	b		Ⅳ	ii	Y	fine	algae	grassland	0-10	18	984.4	1595	3	3	28.98	2.81	20.74	3.18	3.37	0.58	2.44	0.32	1.51	0.47	0.98	0.2	0.48	0.08	0.32	0.04	1.32	0.1	5.58	1.31
81	5	Chen et al.	2021	Bijie Salaxi	27°14 ′30”N; 105°05′56″E	27.24	105.1	K	A	b		Ⅳ	ii	Y	fine	algae	grassland	0-10	18	984.4	1595	3	3	24.73	4.92	20.74	3.18	2.76	0.53	2.44	0.32	0.84	0.07	0.98	0.2	0.37	0.09	0.32	0.04	7.87	5.38	5.58	1.31
81	6	Chen et al.	2021	Bijie Salaxi	27°14 ′30”N; 105°05′56″E	27.24	105.1	K	A	c		Ⅳ	ii	Y	fine	algae	forest	0-10	18	984.4	1595	3	3	20.63	6.87	20.74	3.18	1.97	0.58	2.44	0.32	0.8	0.21	0.98	0.2	0.28	0.07	0.32	0.04	1.92	1.06	5.58	1.31
81	7	Chen et al.	2021	Shibing	27°6 ′49”N; 108°7′7″E	27.11	108.12	K	A	b		Ⅳ	ii	Y	fine	algae	grassland	0-10	18	1110	1056	3	3	14.34	7.29	27.84	1.18	1.45	0.67	2.8	0.15	0.3	0.06	0.58	0.08	0.2	0.1	0.36	0.03	2.23	1.54	1.42	0.8
81	8	Chen et al.	2021	Shibing	27°6 ′49”N; 108°7′7″E	27.11	108.12	K	A	b		Ⅳ	ii	Y	fine	algae	grassland	0-10	18	1111	1056	3	3	12.53	1.64	27.84	1.18	1.51	0.19	2.8	0.15	0.37	0.06	0.58	0.08	0.19	0.02	0.36	0.03	0.39	0.02	1.42	0.8
81	9	Chen et al.	2021	Shibing	27°6 ′49”N; 108°7′7″E	27.11	108.12	K	A	c		Ⅳ	ii	Y	fine	algae	forest	0-10	18	1112	1056	3	3	30.94	14.2	27.84	1.18	1.99	0.68	2.8	0.15	0.17	0.04	0.58	0.08	0.3	0.11	0.36	0.03	1.73	0.54	1.42	0.8
92	1	Yang et al.	2022	Ansai Soil and Water Conservation Research Station of the Chinese Academy of Sciences	36°43'-36°46'N,109°14'-109°16'E	36.74	109.25	j	A	a	1	Ⅲ	i	Y	medium	algae	desert	0-2	8.3	500	1200	3	3	2.2156	0.0416905	2.93811	0.250143
92	2	Yang et al.	2022	Ansai Soil and Water Conservation Research Station of the Chinese Academy of Sciences	36°43'-36°46'N,109°14'-109°17'E	36.74	109.25	j	B	a	1	Ⅲ	i	Y	medium	mixed	desert	0-2	8.3	500	1200	3	3	5.05743	1.16794	2.93811	0.250143
92	3	Yang et al.	2022	Ansai Soil and Water Conservation Research Station of the Chinese Academy of Sciences	36°43'-36°46'N,109°14'-109°18'E	36.74	109.25	j	D	a	1	Ⅲ	i	Y	medium	moss	desert	0-2	8.3	500	1200	3	3	5.804	0.75083	2.93811	0.250143
92	4	Yang et al.	2022	Ansai Soil and Water Conservation Research Station of the Chinese Academy of Sciences	36°43'-36°46'N,109°14'-109°19'E	36.74	109.25	j	A	a	1	Ⅲ	i	Y	medium	algae	desert	2-5	8.3	500	1200	3	3	2.21564	0.0833809	2.81772	0.125172
92	5	Yang et al.	2022	Ansai Soil and Water Conservation Research Station of the Chinese Academy of Sciences	36°43'-36°46'N,109°14'-109°20'E	36.74	109.25	j	B	a	1	Ⅲ	i	Y	medium	mixed	desert	2-5	8.3	500	1200	3	3	4.07003	0.0833809	2.81772	0.125172
92	6	Yang et al.	2022	Ansai Soil and Water Conservation Research Station of the Chinese Academy of Sciences	36°43'-36°46'N,109°14'-109°21'E	36.74	109.25	j	D	a	1	Ⅲ	i	Y	medium	moss	desert	2-5	8.3	500	1200	3	3	3.82921	0.500557	2.81772	0.125172
92	7	Yang et al.	2022	Ansai Soil and Water Conservation Research Station of the Chinese Academy of Sciences	36°43'-36°46'N,109°14'-109°22'E	36.74	109.25	j	A	a	2	Ⅲ	i	Y	medium	algae	desert	5-10	8.3	500	1200	3	3	2.16747	0.0417206	2.5528	0.333705
92	8	Yang et al.	2022	Ansai Soil and Water Conservation Research Station of the Chinese Academy of Sciences	36°43'-36°46'N,109°14'-109°23'E	36.74	109.25	j	B	a	2	Ⅲ	i	Y	medium	mixed	desert	5-10	8.3	500	1200	3	3	3.63654	0.876002	2.5528	0.333705
92	9	Yang et al.	2022	Ansai Soil and Water Conservation Research Station of the Chinese Academy of Sciences	36°43'-36°46'N,109°14'-109°24'E	36.74	109.25	j	D	a	2	Ⅲ	i	Y	medium	moss	desert	5-10	8.3	500	1200	3	3	2.8659	0.166762	2.5528	0.333705
99	1	Zhang et al.	2020	Huajiang karst gorge	25°37′40′′-25°42′30′′N, 105°35′00′′ -105°43′20′′E	25.66	105.65	K	A	b	1	Ⅳ	ii	Y	fine	algae	grassland	1-3	18.4	1100	900	4	4	29.38	8.5	57.44	23.04	2.77	0.96	2.5	0.58	1.04	0.22	1	0.5					31.88	10.4	51.69	9.76	0.73	0.12	0.21	0.16	0.78	0.44
99	2	Zhang et al.	2020	Huajiang karst gorge	25°37′40′′-25°42′30′′N, 105°35′00′′ -105°43′20′′E	25.66	105.65	K	B	b	1	Ⅳ	ii	Y	fine	mixed	grassland	1-3	18.4	1100	900	4	4	43.01	14.5	57.44	23.04	3.26	1.1	2.5	0.58	1.06	0.22	1	0.5					35.27	16.8	51.69	9.76	1	0.34	0.21	0.16	0.89	0.64
99	3	Zhang et al.	2020	Huajiang karst gorge	25°37′40′′-25°42′30′′N, 105°35′00′′ -105°43′20′′E	25.66	105.65	K	D	b	1	Ⅳ	ii	Y	fine	moss	grassland	1-3	18.4	1100	900	4	4	58.77	10.72	57.44	23.04	5.07	1.5	2.5	0.58	1.83	0.38	1	0.5					42.38	27.18	51.69	9.76	1.83	1.56	0.21	0.16	1.4	1.14
1	1	Zhang et al.	2021	Lvliang	36°43′-38°43′ N，110°22′-112°19′ E	37.72	112.34	j	A	b	1	Ⅲ	i	Y	medium	algae	grassland	0-5	8.5	502.5	1188	3	3	13.9175	1.60717	9.897	1.07214
1	2	Zhang et al.	2021	Lvliang	36°43′-38°43′ N，110°22′-112°19′ E	37.72	112.34	j	A	b	2	Ⅲ	i	Y	medium	algae	grassland	5-10	8.5	502.5	1188	3	3	11.4433	2.67844	8.969	2.14255
1	3	Zhang et al.	2021	Lvliang	36°43′-38°43′ N，110°22′-112°19′ E	37.72	112.34	j	D	b	1	Ⅲ	i	Y	medium	moss	grassland	0-5	8.5	502.5	1188	3	3	27.2165	4.28544	9.897	1.07214
1	4	Zhang et al.	2021	Lvliang	36°43′-38°43′ N，110°22′-112°19′ E	37.72	112.34	j	D	b	2	Ⅲ	i	Y	medium	moss	grassland	5-10	8.5	502.5	1188	3	3	23.1959	3.56941	8.969	2.14255
1	5	Zhang et al.	2021	Lvliang	36°43′-38°43′ N，110°22′-112°19′ E	37.72	112.34	j	B	b	1	Ⅲ	i	Y	medium	mixed	grassland	0-5	8.5	502.5	1188	3	3	44.8454	6.96388	9.897	1.07214
1	6	Zhang et al.	2021	Lvliang	36°43′-38°43′ N，110°22′-112°19′ E	37.72	112.34	j	B	b	2	Ⅲ	i	Y	medium	mixed	grassland	5-10	8.5	502.5	1188	3	3	43.6082	8.03533	8.969	2.14255
5	1	Fan et al.	2020	Maowusu Sandland	37°48'N,107°21'E	37.8	107.35	i	A	a	1	Ⅰ	i	Y	coarse	algae	desert	0-5	7.7	194.7	1151	5	5	3.886	0.8758	3.5728	0.3074	0.8	0.06	0.55	0.01	0.46	0.02	0.34	0.01	113.93	23.97	93.97	36.76	2.85	0.31	0.63	0.15
5	2	Fan et al.	2020	Maowusu Sandland	37°48'N,107°21'E	37.8	107.35	i	B	a	1	Ⅰ	i	Y	coarse	mixed	desert	0-5	7.7	194.7	1151	5	5	4.553	0.0232	3.5728	0.3074	0.82	0.03	0.55	0.01	0.47	0.51	0.34	0.01	141.16	12.54	93.97	36.76	2.04	0.16	0.63	0.15
5	3	Fan et al.	2020	Maowusu Sandland	37°48'N,107°21'E	37.8	107.35	i	D	a	1	Ⅰ	i	Y	coarse	moss	desert	0-5	7.7	194.7	1151	5	5	4.8024	0.232	3.5728	0.3074	0.95	0.05	0.55	0.01	0.51	0.05	0.34	0.01	195.77	19.07	93.97	36.76	3.21	0.91	0.63	0.15
6	1	Liu et al.	2018	Zhandanzhao in the east of Kubuqi Desert	40.368°N,109.852°E	40.368	109.852	j	A	a	1	Ⅱ	i	Y	medium	algae	desert	0-2	6.6	316	1000	3	3	4.1876	0.4002	0.6554	0.0174	0.27	0.09	0.03	0	0.27	0.03	0.2	0
6	2	Liu et al.	2018	Zhandanzhao in the east of Kubuqi Desert	40.368°N,109.852°E	40.368	109.852	j	D	a	1	Ⅱ	i	Y	medium	moss	desert	0-2	6.6	316	1000	3	3	10.904	0.116	0.6554	0.0174	0.88	0.12	0.03	0	0.3	0.01	0.2	0
6	3	Liu et al.	2018	Zhandanzhao in the east of Kubuqi Desert	40.368°N,109.852°E	40.368	109.852	j	A	a	1	Ⅱ	i	Y	medium	algae	desert	0-2	6.6	316	1000	3	3	2.5752	0.1276	0.5278	0.058	0.11	0.03	0.06	0.02	0.16	0.01	0.12	0.03
6	4	Liu et al.	2018	Zhandanzhao in the east of Kubuqi Desert	40.368°N,109.852°E	40.368	109.852	j	D	a	1	Ⅱ	i	Y	medium	moss	desert	0-2	6.6	316	1000	3	3	9.628	0.7192	0.5278	0.058	0.39	0.06	0.06	0.02	0.2	0.02	0.12	0.03
6	5	Liu et al.	2018	Duguitala in the north of Kubuqi Desert	40.368°N,109.852°E	40.368	109.852	j	A	a	1	Ⅱ	i	Y	medium	algae	desert	0-2	6.6	316	1000	3	3	1.6878	0.0696	0.2204	0.0348	0.06	0	0.01	0	0.19	0.01	0.19	0.03
6	6	Liu et al.	2018	Duguitala in the north of Kubuqi Desert	40.368°N,109.852°E	40.368	109.852	j	D	a	1	Ⅱ	i	Y	medium	moss	desert	0-2	6.6	316	1000	3	3	5.4114	0.435	0.2204	0.0348	0.26	0.04	0.01	0	0.3	0.01	0.19	0.03
6	7	Liu et al.	2018	Balagon in the west of Kubuqi Desert	40.368°N,109.852°E	40.368	109.852	j	A	a	1	Ⅱ	i	Y	medium	algae	desert	0-2	6.6	316	1000	3	3	1.0208	0.0638	0.1914	0.1044	0.11	0	0.04	0.01	0.17	0.01	0.14	0.02
6	8	Liu et al.	2018	Balagon in the west of Kubuqi Desert	40.368°N,109.852°E	40.368	109.852	j	D	a	1	Ⅱ	i	Y	medium	moss	desert	0-2	6.6	316	1000	3	3	3.393	0.116	0.1914	0.1044	0.24	0.04	0.04	0.01	0.25	0.01	0.14	0.02
6	9	Liu et al.	2018	Xi 'ni town in southern Kubuqi desert	40.368°N,109.852°E	40.368	109.852	j	A	a	1	Ⅱ	i	Y	medium	algae	desert	0-2	6.6	316	1000	3	3	4.7328	0.0812	0.8352	0.3422	0.29	0.07	0.01	0	0.3	0.01	0.2	0.03
6	10	Liu et al.	2018	Xi 'ni town in southern Kubuqi desert	40.368°N,109.852°E	40.368	109.852	j	D	a	1	Ⅱ	i	Y	medium	moss	desert	0-2	6.6	316	1000	3	3	10.382	0.3016	0.8352	0.3422	0.37	0.01	0.01	0	0.34	0.02	0.2	0.03
11	1	Zhang et al.	2019	Wangjiaqiao small watershed in Zigui County, Hubei Province, the head of the Three Gorges Reservoir area	31°04'—31°15' N，110°40'—110°47' E	31.15	110.73	j	D	c	1	Ⅳ	ii	Y	medium	moss	forest	0-5	18	1016	680	3	3	8.42236	0.516151	7.82609	1.29097	0.834375	0.0649519	0.81562	0.276089	0.59	0.0640859	0.478261	0.0860829
11	2	Zhang et al.	2019	Wangjiaqiao small watershed in Zigui County, Hubei Province, the head of the Three Gorges Reservoir area	31°04'—31°15' N，110°40'—110°48' E	31.15	110.73	j	D	c	2	Ⅳ	ii	Y	medium	moss	forest	5-10	18	1016	680	3	3	7.975	1.42028	6.85714	1.16188	0.6656	0.0484974	0.609375	0.129904	0.52795	0.0640859	0.42236	0.0753442
11	3	Zhang et al.	2019	Wangjiaqiao small watershed in Zigui County, Hubei Province, the head of the Three Gorges Reservoir area	31°04'—31°15' N，110°40'—110°49' E	31.15	110.73	j	D	c	1	Ⅳ	ii	Y	medium	moss	forest	0-5	18	1016	680	3	3	8.86957	1.93643	7.82609	1.29097	1.031	0.389711	0.81562	0.276089	0.6584	0.0640859	0.478261	0.0860829
11	4	Zhang et al.	2019	Wangjiaqiao small watershed in Zigui County, Hubei Province, the head of the Three Gorges Reservoir area	31°04'—31°15' N，110°40'—110°50' E	31.15	110.73	j	D	c	2	Ⅳ	ii	Y	medium	moss	forest	5-10	18	1016	680	3	3	8.04969	2.06634	6.85714	1.16188	0.8344	0.114315	0.609375	0.129904	0.60248	0.0640859	0.42236	0.0753442
11	5	Zhang et al.	2019	Wangjiaqiao small watershed in Zigui County, Hubei Province, the head of the Three Gorges Reservoir area	31°04'—31°15' N，110°40'—110°51' E	31.15	110.73	j	D	c	1	Ⅳ	ii	Y	medium	moss	forest	0-5	18	1016	680	3	3	9.91304	0.646055	7.82609	1.29097	0.9375	0.438209	0.81562	0.276089	0.677	0.0433013	0.478261	0.0860829
11	6	Zhang et al.	2019	Wangjiaqiao small watershed in Zigui County, Hubei Province, the head of the Three Gorges Reservoir area	31°04'—31°15' N，110°40'—110°52' E	31.15	110.73	j	D	c	2	Ⅳ	ii	Y	medium	moss	forest	5-10	18	1016	680	3	3	9.01863	0.646055	6.85714	1.16188	0.9375	0.146185	0.609375	0.129904	0.7019	0.171473	0.42236	0.0753442
11	7	Zhang et al.	2019	Wangjiaqiao small watershed in Zigui County, Hubei Province, the head of the Three Gorges Reservoir area	31°04'—31°15' N，110°40'—110°53' E	31.15	110.73	j	D	c	1	Ⅳ	ii	Y	medium	moss	forest	0-5	18	1016	680	3	3	9.689	1.54845	7.82609	1.29097	1.05	0.032909	0.81562	0.276089	0.7143	0.183597	0.478261	0.0860829
11	8	Zhang et al.	2019	Wangjiaqiao small watershed in Zigui County, Hubei Province, the head of the Three Gorges Reservoir area	31°04'—31°15' N，110°40'—110°54' E	31.15	110.73	j	D	c	2	Ⅳ	ii	Y	medium	moss	forest	5-10	18	1016	680	3	3	9.09317	6.22845	6.85714	1.16188	1.02188	0.42262	0.609375	0.129904	0.6957	0.0860829	0.42236	0.0753442
11	9	Zhang et al.	2019	Wangjiaqiao small watershed in Zigui County, Hubei Province, the head of the Three Gorges Reservoir area	31°04'—31°15' N，110°40'—110°55' E	31.15	110.73	j	D	c	1	Ⅳ	ii	Y	medium	moss	forest	0-5	18	1016	680	3	3	9.98758	1.29038	7.82609	1.29097	1.13437	0.113623	0.81562	0.276089	0.7329	0.139777	0.478261	0.0860829
11	10	Zhang et al.	2019	Wangjiaqiao small watershed in Zigui County, Hubei Province, the head of the Three Gorges Reservoir area	31°04'—31°15' N，110°40'—110°56' E	31.15	110.73	j	D	c	2	Ⅳ	ii	Y	medium	moss	forest	5-10	18	1016	680	3	3	9.54037	1.16047	6.85714	1.16188	1.02188	0.438209	0.609375	0.129904	0.701863	0.344678	0.42236	0.0753442
13	1	Pang et al.	2019	Maowusu Sandland	37°31'—39°20' N,107°25'—111°22' E	38.42	109.42	i	D	a		Ⅱ	i	Y	coarse	moss	desert	0-10	7.2	320	1350	3	3	3.63	1.72	0.89	0.29
13	2	Pang et al.	2019	Maowusu Sandland	37°31'—39°20' N,107°25'—111°22' E	38.42	109.42	i	A	a		Ⅱ	i	Y	coarse	algae	desert	0-10	7.2	320	1350	3	3	1.62	0.63	0.89	0.29
25	1	Yao et al.	2018	Liudaogou watershed	110°21'-110°23'E,38°46'-38°51'N	38.8	110.37	j	A	b	1	Ⅲ	i	Y	medium	algae	grassland	0-2	8.4	408.5	1184	5	5	6.73	1.97	2.44	0.29	0.46	0.14	0.1	0.01	0.32	0.03	0.19	0.02
25	2	Yao et al.	2018	Liudaogou watershed	110°21'-110°23'E,38°46'-38°51'N	38.8	110.37	j	B	b	1	Ⅲ	i	Y	medium	mixed	grassland	0-2	8.4	408.5	1184	5	5	5.45	1.24	2.44	0.29	0.42	0.11	0.1	0.01	0.32	0.04	0.19	0.02
25	3	Yao et al.	2018	Liudaogou watershed	110°21'-110°23'E,38°46'-38°51'N	38.8	110.37	j	B	b	1	Ⅲ	i	Y	medium	mixed	grassland	0-2	8.4	408.5	1184	5	5	5.8	1.97	2.44	0.29	0.49	0.14	0.1	0.01	0.34	0.05	0.19	0.02
25	4	Yao et al.	2018	Liudaogou watershed	110°21'-110°23'E,38°46'-38°51'N	38.8	110.37	j	D	b	1	Ⅲ	i	Y	medium	moss	grassland	0-2	8.4	408.5	1184	5	5	6.14	2.76	2.44	0.29	0.46	0.19	0.1	0.01	0.31	0.03	0.19	0.02
25	5	Yao et al.	2018	Liudaogou watershed	110°21'-110°23'E,38°46'-38°51'N	38.8	110.37	j	A	b		Ⅲ	i	Y	medium	algae	grassland	2-10	8.4	408.5	1184	5	5	2.44	0.65	1.53	0.37	0.18	0.05	0.09	0.02	0.24	0.09	0.16	0.03
25	6	Yao et al.	2018	Liudaogou watershed	110°21'-110°23'E,38°46'-38°51'N	38.8	110.37	j	B	b		Ⅲ	i	Y	medium	mixed	grassland	2-10	8.4	408.5	1184	5	5	2.27	0.46	1.53	0.37	0.18	0.05	0.09	0.02	0.27	0.12	0.16	0.03
25	7	Yao et al.	2018	Liudaogou watershed	110°21'-110°23'E,38°46'-38°51'N	38.8	110.37	j	B	b		Ⅲ	i	Y	medium	mixed	grassland	2-10	8.4	408.5	1184	5	5	2.09	0.69	1.53	0.37	0.16	0.05	0.09	0.02	0.23	0.03	0.16	0.03
25	8	Yao et al.	2018	Liudaogou watershed	110°21'-110°23'E,38°46'-38°51'N	38.8	110.37	j	D	b		Ⅲ	i	Y	medium	moss	grassland	2-10	8.4	408.5	1184	5	5	2.41	0.69	1.53	0.37	0.17	0.05	0.09	0.02	0.23	0.02	0.16	0.03
25	9	Yao et al.	2018	Liudaogou watershed	110°21'-110°23'E,38°46'-38°51'N	38.8	110.37	j	A	b	3	Ⅲ	i	Y	medium	algae	grassland	10-20	8.4	408.5	1184	5	5	1.28	0.43	1.29	0.28	0.1	0.03	0.08	0.01	0.19	0.06	0.16	0.01
25	10	Yao et al.	2018	Liudaogou watershed	110°21'-110°23'E,38°46'-38°51'N	38.8	110.37	j	B	b	3	Ⅲ	i	Y	medium	mixed	grassland	10-20	8.4	408.5	1184	5	5	1.72	0.44	1.29	0.28	0.13	0.04	0.08	0.01	0.2	0.02	0.16	0.01
25	11	Yao et al.	2018	Liudaogou watershed	110°21'-110°23'E,38°46'-38°51'N	38.8	110.37	j	B	b	3	Ⅲ	i	Y	medium	mixed	grassland	10-20	8.4	408.5	1184	5	5	1.61	0.37	1.29	0.28	0.13	0.02	0.08	0.01	0.2	0.03	0.16	0.01
25	12	Yao et al.	2018	Liudaogou watershed	110°21'-110°23'E,38°46'-38°51'N	38.8	110.37	j	D	b	3	Ⅲ	i	Y	medium	moss	grassland	10-20	8.4	408.5	1184	5	5	1.47	0.47	1.29	0.28	0.11	0.04	0.08	0.01	0.19	0.02	0.16	0.01
26	1	Wang et al.	2020	Liudaogou watershed	110°21´-110°23´E，38°46´-38°51´N	38.8	110.37	j	D	b	1	Ⅲ	i	Y	medium	moss	grassland	0-2	8.4	409	1184	5	5	8.38413	1.28395	4.24949	2.05432	0.6139	0.0447214	0.247525	0.0447214	0.4257	0.0536656	0.267327	0.178885
26	2	Wang et al.	2020	Liudaogou watershed	110°21´-110°23´E，38°46´-38°51´N	38.8	110.37	j	D	b	1	Ⅲ	i	Y	medium	moss	grassland	0-2	8.4	409	1184	5	5	9.87723	0.51358	9.07329	4.10903	0.950495	0.00223607	0.94059	0.00223607	0.5346	0.375659	0.49	0.0223607
26	3	Wang et al.	2020	Liudaogou watershed	110°21´-110°23´E，38°46´-38°51´N	38.8	110.37	j	D	b	1	Ⅲ	i	Y	medium	moss	grassland	2-5	8.4	409	1184	5	5	3.90495	0.51358	3.7901	0.518768	0.376238	0.0223607	0.128713	0.0223607	0.3267	0.0447214	0.198	0.0894427
26	4	Wang et al.	2020	Liudaogou watershed	110°21´-110°23´E，38°46´-38°51´N	38.8	110.37	j	D	b	1	Ⅲ	i	Y	medium	moss	grassland	2-5	8.4	409	1184	5	5	6.31684	0.25679	5.74257	2.30852	0.544554	0.0223607	0.50495	0.067082	0.386	0.0223607	0.381	0.0447214
26	5	Wang et al.	2020	Liudaogou watershed	110°21´-110°23´E，38°46´-38°51´N	38.8	110.37	j	D	b	2	Ⅲ	i	Y	medium	moss	grassland	5-10	8.4	409	1184	5	5	2.87129	0.77037	2.06733	1.28395	0.346535	0.0223607	0.128713	0.0223607	0.2673	0.033541	0.1634	0.0111803
26	6	Wang et al.	2020	Liudaogou watershed	110°21´-110°23´E，38°46´-38°51´N	38.8	110.37	j	D	b	2	Ⅲ	i	Y	medium	moss	grassland	5-10	8.4	409	1184	5	5	3.10097	0.77037	3.10097	0.25679	0.455446	0.0223607	0.50495	0.0223607	0.3713	0.156525	0.287	0.0223607
29	1	Fan et al.	2021	Maowusu Sandland	37°48'N,107°21'E	38.8	107.35	i	A	a	1	Ⅰ	i	Y	coarse	algae	desert	0-2	7.7	194.7	1151	3	3	14.05	0.51	2.05	0.21	1.06	0.07	0.43	0.1	0.93	0.01	0.7	0.03
29	2	Fan et al.	2021	Maowusu Sandland	37°48'N,107°21'E	38.8	107.35	i	B	a	1	Ⅰ	i	Y	coarse	mixed	desert	0-3	7.7	194.7	1151	3	3	19.48	1.35	2.05	0.21	1.25	0.03	0.43	0.1	0.98	0.01	0.7	0.03
29	3	Fan et al.	2021	Maowusu Sandland	37°48'N,107°21'E	38.8	107.35	i	D	a	1	Ⅰ	i	Y	coarse	moss	desert	0-4	7.7	194.7	1151	3	3	28.97	3.55	2.05	0.21	1.58	0.01	0.43	0.1	1.16	0.02	0.7	0.03
35	1	Zhang et al.	2020	Ansai County, Shaanxi Province	109°16'E,36°50'N	36.83	109.27	j	A	b	1	Ⅲ	i	Y	medium	algae	grassland	0-2	8.8	475	1200	3	3	4.9	0.710141	3.13	0.484974	0.43	0.034641	0.28	0.0173205	0.48	0.0173205	0.46	0.0173205
35	2	Zhang et al.	2020	Ansai County, Shaanxi Province	109°16'E,36°50'N	36.83	109.27	j	A	b	1	Ⅲ	i	Y	medium	algae	grassland	0-2	8.8	475	1200	3	3	5.14	0.173205	3.13	0.484974	0.44	0.0173205	0.28	0.0173205	0.48	0.0173205	0.46	0.0173205
35	3	Zhang et al.	2020	Ansai County, Shaanxi Province	109°16'E,36°50'N	36.83	109.27	j	B	b	1	Ⅲ	i	Y	medium	mixed	grassland	0-2	8.8	475	1200	3	3	6.7	0.848705	3.13	0.484974	0.54	0.0173205	0.28	0.0173205	0.5	0.0173205	0.46	0.0173205
35	4	Zhang et al.	2020	Ansai County, Shaanxi Province	109°16'E,36°50'N	36.83	109.27	j	D	b	1	Ⅲ	i	Y	medium	moss	grassland	0-2	8.8	475	1200	3	3	9.78	0.710141	3.13	0.484974	0.87	0.034641	0.28	0.0173205	0.51	0.0173205	0.46	0.0173205
36	1	Zheng et al.	2019	Salaxi Town, Bijie City	27°12′30″-27°16′50″N,105°03′10″-105°05′08″E	27.24	105.07	K	D	b	1	Ⅳ	ii	Y	fine	moss	grassland	0-5	13.8	900	1595	3	3	32	1.38564	19.8857	0.989694	1.64821	0.0451	1.0684	0.0564	1.12727	0.0180133	8.8675	0.081	145.519	4.04953	113.377	3.036	82.589	2.46627	73.6893	1.233
36	2	Zheng et al.	2019	Salaxi Town, Bijie City	27°12′30″-27°16′50″N,105°03′10″-105°05′08″E	27.24	105.07	K	B	b	1	Ⅳ	ii	Y	fine	mixed	grassland	0-5	13.8	900	1595	3	3	27.4286	1.58361	19.8857	0.989694	1.49837	0.0339	1.0684	0.0564	1.08571	0.053988	8.8675	0.081	143.766	4.04953	113.377	3.036	78.3172	3.08132	73.6893	1.233
36	3	Zheng et al.	2019	Salaxi Town, Bijie City	27°12′30″-27°16′50″N,105°03′10″-105°05′08″E	27.24	105.07	K	C	b	1	Ⅳ	ii	Y	fine	lichen	grassland	0-5	13.8	900	1595	3	3	24.2286	1.18767	19.8857	0.989694	1.21824	0.0677	1.0684	0.0564	1.02857	0.0450333	8.8675	0.081	124.481	6.07257	113.377	3.036	76.8932	5.54932	73.6893	1.233
36	4	Zheng et al.	2019	Salaxi Town, Bijie City	27°12′30″-27°16′50″N,105°03′10″-105°05′08″E	27.24	105.07	K	A	b	1	Ⅳ	ii	Y	fine	algae	grassland	0-5	13.8	900	1595	3	3	22.2857	1.18767	19.8857	0.989694	1.13355	0.0338	1.0684	0.0564	0.9195	0.0538668	8.8675	0.081	123.312	1.01152	113.377	3.036	76.5372	3.08305	73.6893	1.233
36	5	Zheng et al.	2019	Salaxi Town, Bijie City	27°12′30″-27°16′50″N,105°03′10″-105°05′08″E	27.24	105.07	K	D	b	2	Ⅳ	ii	Y	fine	moss	grassland	5-10	13.8	900	1595	3	3	28	1.58361	19.0857	0.39595	1.38762	0.0338616	0.91857	0.0113	1.04935	0.0630466	0.76364	0.099	130.325	4.0478	102.273	2.025	69.7735	4.3161	62.2977	1.233
36	6	Zheng et al.	2019	Salaxi Town, Bijie City	27°12′30″-27°16′50″N,105°03′10″-105°05′08″E	27.24	105.07	K	B	b	2	Ⅳ	ii	Y	fine	mixed	grassland	5-10	13.8	900	1595	3	3	25.1429	0.79172	19.0857	0.39595	1.2899	0.0451372	0.91857	0.0113	0.9506	0.08998	0.76364	0.099	127.987	3.03629	102.273	2.025	66.5696	2.46627	62.2977	1.233
36	7	Zheng et al.	2019	Salaxi Town, Bijie City	27°12′30″-27°16′50″N,105°03′10″-105°05′08″E	27.24	105.07	K	C	b	2	Ⅳ	ii	Y	fine	lichen	grassland	5-10	13.8	900	1595	3	3	23.5429	0.989694	19.0857	0.39595	1.12052	0.0451372	0.91857	0.0113	0.903896	0.0450333	0.76364	0.099	110.455	3.03629	102.273	2.025	65.8576	4.3161	62.2977	1.233
36	8	Zheng et al.	2019	Salaxi Town, Bijie City	27°12′30″-27°16′50″N,105°03′10″-105°05′08″E	27.24	105.07	K	A	b	2	Ⅳ	ii	Y	fine	algae	grassland	5-10	13.8	900	1595	3	3	21.8286	0.395774	19.0857	0.39595	1.0684	0.0338616	0.91857	0.0113	0.8416	0.0450333	0.76364	0.099	109.286	2.02477	102.273	2.025	65.1456	1.84983	62.2977	1.233
36	9	Zheng et al.	2019	The two sides of the canyon at the junction of Guanling County of Anshun City and Zhenfeng County of Qianxinan Prefecture	25°39′20″-25°41′20″N,106°37′30″-106°39′49″E	25.67	106.64	j	D	b	1	Ⅳ	ii	Y	medium	moss	grassland	0-5	17.8	1100	950	3	3	22.7069	0.542305	14.8814	0.650905	1.43601	0.0526543	0.941432	0.0375716	1.02936	0.0427817	0.7328	0.0514419	140	1.92431	113.889	0.961288	68.9836	1.36295	53.5082	0.908634
36	10	Zheng et al.	2019	The two sides of the canyon at the junction of Guanling County of Anshun City and Zhenfeng County of Qianxinan Prefecture	25°39′20″-25°41′20″N,106°37′30″-106°39′49″E	25.67	106.64	j	B	b	1	Ⅳ	ii	Y	medium	mixed	grassland	0-5	17.8	1100	950	3	3	20.0104	1.41024	14.8814	0.650905	1.3102	0.0301377	0.941432	0.0375716	0.920991	0.0514419	0.7328	0.0514419	128.889	1.92431	113.889	0.961288	63.7377	0.908634	53.5082	0.908634
36	11	Zheng et al.	2019	The two sides of the canyon at the junction of Guanling County of Anshun City and Zhenfeng County of Qianxinan Prefecture	25°39′20″-25°41′20″N,106°37′30″-106°39′49″E	25.67	106.64	j	C	b	1	Ⅳ	ii	Y	medium	lichen	grassland	0-5	17.8	1100	950	3	3	18.1908	1.62709	14.8814	0.650905	1.12364	0.0375855	0.941432	0.0375716	0.812606	0.0342946	0.7328	0.0514419	117.778	2.8856	113.889	0.961288	55.3443	1.81709	53.5082	0.908634
36	12	Zheng et al.	2019	The two sides of the canyon at the junction of Guanling County of Anshun City and Zhenfeng County of Qianxinan Prefecture	25°39′20″-25°41′20″N,106°37′30″-106°39′49″E	25.67	106.64	j	A	b	1	Ⅳ	ii	Y	medium	algae	grassland	0-5	17.8	1100	950	3	3	16.4965	0.867757	14.8814	0.650905	1.04555	0.0526543	0.941432	0.0375716	0.793118	0.0256344	0.7328	0.0514419	116.111	0.96302	113.889	0.961288	55.082	0.908634	53.5082	0.908634
36	13	Zheng et al.	2019	The two sides of the canyon at the junction of Guanling County of Anshun City and Zhenfeng County of Qianxinan Prefecture	25°39′20″-25°41′20″N,106°37′30″-106°39′49″E	25.67	106.64	j	D	b	2	Ⅳ	ii	Y	medium	moss	grassland	5-10	17.8	1100	950	3	3	19.5545	0.976184	14.3595	0.976357	1.32755	0.0375855	0.859	0.0450333	0.902612	0.0342946	0.615936	0.0258076	120	0.96302	108.889	0.961288	62.6885	1.81727	50.623	0.454144
36	14	Zheng et al.	2019	The two sides of the canyon at the junction of Guanling County of Anshun City and Zhenfeng County of Qianxinan Prefecture	25°39′20″-25°41′20″N,106°37′30″-106°39′49″E	25.67	106.64	j	B	b	2	Ⅳ	ii	Y	medium	mixed	grassland	5-10	17.8	1100	950	3	3	18.1107	1.41024	14.3595	0.976357	1.23644	0.0375855	0.859	0.0450333	0.848556	0.0342946	0.615936	0.0258076	115.556	1.92431	108.889	0.961288	58.4918	2.27158	50.623	0.454144
36	15	Zheng et al.	2019	The two sides of the canyon at the junction of Guanling County of Anshun City and Zhenfeng County of Qianxinan Prefecture	25°39′20″-25°41′20″N,106°37′30″-106°39′49″E	25.67	106.64	j	C	b	2	Ⅳ	ii	Y	medium	lichen	grassland	5-10	17.8	1100	950	3	3	16.6668	0.976357	14.3595	0.976357	0.9978	0.0451546	0.859	0.0450333	0.720426	0.0256344	0.615936	0.0258076	112.778	1.92431	108.889	0.961288	55.3443	1.81709	50.623	0.454144
36	16	Zheng et al.	2019	The two sides of the canyon at the junction of Guanling County of Anshun City and Zhenfeng County of Qianxinan Prefecture	25°39′20″-25°41′20″N,106°37′30″-106°39′49″E	25.67	106.64	j	A	b	2	Ⅳ	ii	Y	medium	algae	grassland	5-10	17.8	1100	950	3	3	15.4735	0.759331	14.3595	0.976357	0.9284	0.0300511	0.859	0.0450333	0.7059	0.0173205	0.615936	0.0258076	110.556	1.92431	108.889	0.961288	55.082	0.908634	50.623	0.454144
47	1	Li et al.	2017	Mengjiawan Township, Yuyang District, Yulin City	38° 32′50″-38° 32′54″N,109° 36′14″-109° 36′24″E	38.55	109.61	j	D	b	1	Ⅲ	i	Y	medium	moss	grassland	0-5	9.1	405	1239	3	3	0.6844	0.180826	0.3248	0.0703213	0.06	0.0173205	0.03	0	0.03	0	0.02	0
47	2	Li et al.	2017	Mengjiawan Township, Yuyang District, Yulin City	38° 32′50″-38° 32′54″N,109° 36′14″-109° 36′24″E	38.55	109.61	j	A	b	1	Ⅲ	i	Y	medium	algae	grassland	0-5	9.1	405	1239	3	3	0.1972	0.0803672	0.3248	0.0703213	0.02	0	0.03	0	0.01	0	0.02	0
49	1	Li et al.	2019	Gurbantunggut Desert	44°11′ -46°21′N,84°31′ -90°00′E	45.27	87.63	j	A	a	1	Ⅰ	i	Y	medium	algae	desert	0-2	5.3	110	1350	5	5	3.91	0.55	2.88	2.29	0.21	0.03	0.12	0.03	0.42	0.05	0.39	0.12					3.14	0.3	2.74	0.52	29.04	13.36	14.63	1.38	38.65	6.22
49	2	Li et al.	2019	Gurbantunggut Desert	44°11′ -46°21′N,84°31′ -90°00′E	45.27	87.63	j	C	a	1	Ⅰ	i	Y	medium	lichen	desert	0-2	5.3	110	1350	5	5	4.3	0.37	2.88	2.29	0.23	0.03	0.12	0.03	0.43	0.01	0.39	0.12					3.09	0.38	2.74	0.52	26.18	4.74	14.63	1.38	35.52	2.27
49	3	Li et al.	2019	Gurbantunggut Desert	44°11′ -46°21′N,84°31′ -90°00′E	45.27	87.63	j	D	a	1	Ⅰ	i	Y	medium	moss	desert	0-2	5.3	110	1350	5	5	6.62	0.71	2.88	2.29	0.38	0.01	0.12	0.03	0.45	0.02	0.39	0.12					4.41	0.55	2.74	0.52	49.69	17.47	14.63	1.38	50.64	10.62
49	4	Li et al.	2019	Gurbantunggut Desert	44°11′ -46°21′N,84°31′ -90°00′E	45.27	87.63	j	A	a	1	Ⅰ	i	Y	medium	algae	desert	2-5	5.3	110	1350	5	5	2.12	0.5	2.06	0.45	0.12	0.02	0.06	0.01	0.4	0.05	0.35	0.02					3.27	0.6	3.15	0.92	12.53	0.81	12.18	1.75	3.92	0.49
49	5	Li et al.	2019	Gurbantunggut Desert	44°11′ -46°21′N,84°31′ -90°00′E	45.27	87.63	j	C	a	1	Ⅰ	i	Y	medium	lichen	desert	2-5	5.3	110	1350	5	5	2.42	0.26	2.06	0.45	0.16	0.04	0.06	0.01	0.39	0.02	0.35	0.02					3.41	0.65	3.15	0.92	12.51	0.75	12.18	1.75	4.67	1.18
49	6	Li et al.	2019	Gurbantunggut Desert	44°11′ -46°21′N,84°31′ -90°00′E	45.27	87.63	j	D	a	1	Ⅰ	i	Y	medium	moss	desert	2-5	5.3	110	1350	5	5	3.88	0.61	2.06	0.45	0.21	0.03	0.06	0.01	0.44	0.01	0.35	0.02					5.14	0.9	3.15	0.92	13.55	1.17	12.18	1.75	7.35	1.59
51	1	Sun et al.	2017	Maowusu Sandy Land Ecosystem National Positioning Observation and Research Station Area	37°04′ -38°10′N,106°30′ -107°41′E	37.62	107.08	i	C	a	1	Ⅱ	i	Y	coarse	lichen	desert	1-5	7.6	280	1530	5	5	3.05	2.14663	2.66	1.4758	0.02	0	0.03	0	0.23	0.111803	0.15	0
51	2	Sun et al.	2017	Maowusu Sandy Land Ecosystem National Positioning Observation and Research Station Area	37°04′ -38°10′N,106°30′ -107°41′E	37.62	107.08	i	D	a	1	Ⅱ	i	Y	coarse	moss	desert	1-5	7.6	280	1530	5	5	4.59	0.827345	3.66	1.4758	0.03	0	0.03	0	0.24	0.0447214	0.15	0
53	1	Zhou et al.	2017	Wushenqi Sabina Nature Reserve in Inner Mongolia	38°28′N,108°42′E	38.47	108.7	i	A	a	1	Ⅱ	i	Y	coarse	algae	desert	0-5	8.4	341	1400	5	5	11.74	1.85594	0.8	0.156525	0.76	0.201246	0.37	0.245967	0.65	0.134164	0.51	0.111803									0.55	0.201246	0.48	0.357771	1.32	0.156525
53	2	Zhou et al.	2017	Wushenqi Sabina Nature Reserve in Inner Mongolia	38°28′N,108°42′E	38.47	108.7	i	C	a	1	Ⅱ	i	Y	coarse	lichen	desert	0-5	8.4	341	1400	5	5	16.47	3.01869	0.8	0.156525	0.79	0.201246	0.37	0.245967	0.66	0.0894427	0.51	0.111803									0.53	0.0894427	0.48	0.357771	0.87	0.156525
53	3	Zhou et al.	2017	Wushenqi Sabina Nature Reserve in Inner Mongolia	38°28′N,108°42′E	38.47	108.7	i	D	a	1	Ⅱ	i	Y	coarse	moss	desert	0-5	8.4	341	1400	5	5	20.92	1.29692	0.8	0.156525	1.33	0.402492	0.37	0.245967	0.68	0.0447214	0.51	0.111803									0.58	0.33541	0.48	0.357771	0.68	0.223607
54	1	Wang et al.	2019	Liudaogou watershed	38°46'-38°51' N,110°21'-110°23' E	38.81	110.37	j	D	b	1	Ⅲ	ii	Y	medium	moss	grassland	0-5	11.5	437.4	1184	3	3	2.4534	0.493	1.2818	0.2146
54	2	Wang et al.	2019	Liudaogou watershed	38°46'-38°51' N,110°21'-110°23' E	38.81	110.37	j	D	b	2	Ⅲ	ii	Y	medium	moss	grassland	5-10	11.5	437.4	1184	3	3	2.117	0.5684	1.3688	0.3074
54	3	Wang et al.	2019	Liudaogou watershed	38°46'-38°51' N,110°21'-110°23' E	38.81	110.37	j	D	b	1	Ⅲ	ii	Y	medium	moss	grassland	0-5	11.5	437.4	1184	3	3	5.6144	1.334	3.2364	0.6786
54	4	Wang et al.	2019	Liudaogou watershed	38°46'-38°51' N,110°21'-110°23' E	38.81	110.37	j	D	b	2	Ⅲ	ii	Y	medium	moss	grassland	5-10	11.5	437.4	1184	3	3	4.901	0.8932	3.2712	0.116
57	1	Li et al.	2018	Liudaogou watershed	110°21'-110°23'E，38°46'-38°51'N	38.81	110.37	j	D	b	1	Ⅲ	i	Y	medium	moss	grassland	0-5	8.4	437.4	1184	6	6	12.1394	5.4346	4.0252	1.3224
57	2	Li et al.	2018	Liudaogou watershed	110°21'-110°23'E，38°46'-38°51'N	38.81	110.37	j	D	b	2	Ⅲ	i	Y	medium	moss	grassland	5-10	8.4	437.4	1184	6	6	4.7792	2.4012	2.9986	1.7168
57	3	Li et al.	2018	Liudaogou watershed	110°21'-110°23'E，38°46'-38°51'N	38.81	110.37	j	B	b	1	Ⅲ	i	Y	medium	mixed	grassland	0-5	8.4	437.4	1184	6	6	9.7324	3.2886	4.0252	1.3224
57	4	Li et al.	2018	Liudaogou watershed	110°21'-110°23'E，38°46'-38°51'N	38.81	110.37	j	B	b	2	Ⅲ	i	Y	medium	mixed	grassland	5-10	8.4	437.4	1184	6	6	3.393	1.4732	2.9986	1.7168
57	5	Li et al.	2018	Liudaogou watershed	110°21'-110°23'E，38°46'-38°51'N	38.81	110.37	j	D	b	1	Ⅲ	i	Y	medium	moss	grassland	0-5	8.4	437.4	1184	6	6	7.2152	3.074	2.6448	0.0986
57	6	Li et al.	2018	Liudaogou watershed	110°21'-110°23'E，38°46'-38°51'N	38.81	110.37	j	D	b	2	Ⅲ	i	Y	medium	moss	grassland	5-10	8.4	437.4	1184	6	6	3.393	0.0232	3.0334	0.0928
57	7	Li et al.	2018	Liudaogou watershed	110°21'-110°23'E，38°46'-38°51'N	38.81	110.37	j	B	b	1	Ⅲ	i	Y	medium	mixed	grassland	0-5	8.4	437.4	1184	6	6	11.3042	2.436	2.6448	0.0986
57	8	Li et al.	2018	Liudaogou watershed	110°21'-110°23'E，38°46'-38°51'N	38.81	110.37	j	B	b	2	Ⅲ	i	Y	medium	mixed	grassland	5-10	8.4	437.4	1184	6	6	3.2596	0.0174	3.0334	0.0928
78	1	Wang	2015	Liudaogou watershed	38°46'-38°51' N，110°21'-110°23' E	38.81	110.37	j	D	b	1	Ⅲ	i	Y	medium	moss	grassland	0-2	8.4	408.5	1184	4	4	2.32688	0.378264	0.916997	0.183402	0.94	0.08	0.27	0.04	0.54	0.06	0.24	0.04	71.1462	1.4822	24.3083	2.0751	5.45455	0.3083	1.4464	0.497783
78	2	Wang	2015	Liudaogou watershed	38°46'-38°51' N，110°21'-110°23' E	38.81	110.37	j	D	b	1	Ⅲ	i	Y	medium	moss	grassland	2-4	8.4	408.5	1184	4	4	0.56166	0.068788	0.504351	0.091698	0.58	0.06	0.2	0.04	0.43	0.04	0.2	0.02	47.7273	2.0751	23.1225	1.1858	3.5336	0.40317	0.996	0.1186
78	3	Wang	2015	Liudaogou watershed	38°46'-38°51' N，110°21'-110°23' E	38.81	110.37	j	D	b	1	Ⅲ	i	Y	medium	moss	grassland	4-6	8.4	408.5	1184	4	4	0.320949	0.0802372	0.320949	0.0802372	0.47	0.06	0.2	0.02	0.42	0.02	0.17	0.02	32.0158	2.0751	18.083	3.2609	1.63636	0.28458	0.7827	0.1897
78	4	Wang	2015	Liudaogou watershed	38°46'-38°51' N，110°21'-110°23' E	38.81	110.37	j	D	b	2	Ⅲ	i	Y	medium	moss	grassland	6-8	8.4	408.5	1184	4	4	0.263639	0.183396	0.263639	0.183396	0.27	0.08	0.16	0.02	0.36	0.04	0.16	0.02	19.8617	7.1146	12.4506	1.4822	1.73123	0.40317	0.54546	0.26087
78	5	Wang	2015	Liudaogou watershed	38°46'-38°51' N，110°21'-110°23' E	38.81	110.37	j	D	b	2	Ⅲ	i	Y	medium	moss	grassland	8-10	8.4	408.5	1184	4	4	0.171935	0.045849	0.171935	0.045849	0.21	0.06	0.16	0.02	0.36	0.06	0.15	0.04	13.3399	3.5573	13.3399	3.5573	0.97233	0.1897	0.6166	0.1423
78	6	Wang	2015	Liudaogou watershed	38°46'-38°51' N，110°21'-110°23' E	38.81	110.37	j	D	b	3	Ⅲ	i	Y	medium	moss	grassland	10-12	8.4	408.5	1184	4	4	0.206324	0.034394	0.126086	0.045849	0.18	0.04	0.07	0.02	0.34	0.04	0.14	0.04	9.78261	2.37154	9.78261	2.37154	0.6166	0.26087	0.3557	0.09486
78	7	Wang	2015	Liudaogou watershed	38°46'-38°51' N，110°21'-110°23' E	38.81	110.37	j	D	b	1	Ⅲ	i	Y	medium	moss	grassland	0-2	8.4	408.5	1184	4	4	1.45115	0.165062	0.467668	0.061886	0.87	0.02	0.17	0.02	0.38	0.02	0.19	0.04	73.5755	2.8459	24.1288	2.8444	5.62055	0.23715	0.83004	0.18972
78	8	Wang	2015	Liudaogou watershed	38°46'-38°51' N，110°21'-110°23' E	38.81	110.37	j	D	b	1	Ⅲ	i	Y	medium	moss	grassland	2-4	8.4	408.5	1184	4	4	0.495178	0.103165	0.440158	0.158166	0.58	0.02	0.14	0.04	0.34	0.02	0.17	0.02	42.213	5.6899	15.5331	1.78	3.50988	0.35573	0.71146	0.2372
78	9	Wang	2015	Liudaogou watershed	38°46'-38°51' N，110°21'-110°23' E	38.81	110.37	j	D	b	1	Ⅲ	i	Y	medium	moss	grassland	4-6	8.4	408.5	1184	4	4	0.543321	0.116928	0.51581	0.185693	0.34	0.02	0.12	0.02	0.29	0.02	0.15	0.02	28.6357	3.9091	15.8293	1.423	2.67984	0.64031	0.711462	0.21344
78	10	Wang	2015	Liudaogou watershed	38°46'-38°51' N，110°21'-110°23' E	38.81	110.37	j	D	b	2	Ⅲ	i	Y	medium	moss	grassland	6-8	8.4	408.5	1184	4	4	0.481423	0.04814	0.529565	0.226954	0.17	0.04	0.09	0.02	0.26	0.04	0.14	0.04	18.2599	4.9803	13.2811	1.4243	2.51383	0.35573	0.640316	0.26087
78	11	Wang	2015	Liudaogou watershed	38°46'-38°51' N，110°21'-110°23' E	38.81	110.37	j	D	b	2	Ⅲ	i	Y	medium	moss	grassland	8-10	8.4	408.5	1184	4	4	0.426404	0.130674	0.385139	0.158166	0.15	0.02	0.08	0.08	0.23	0.04	0.14	0.04	15.356	1.0672	11.7986	1.7786	2.34783	0.73518	0.54546	0.166
78	12	Wang	2015	Liudaogou watershed	38°46'-38°51' N，110°21'-110°23' E	38.81	110.37	j	D	b	3	Ⅲ	i	Y	medium	moss	grassland	10-12	8.4	408.5	1184	4	4	0.453908	0.116928	0.364506	0.089436	0.13	0.14	0.08	0.02	0.16	0.02	0.14	0.02	12.0962	1.4216	12.0962	1.4216	1.94466	0.7826	0.42688	0.166
84	1	He et al.	2014	Minqin Xishawo in the lower reaches of Shiyang River	102°59'05″E,38°34'28″N	38.57	102.98	j	A	c	1	Ⅰ	i	Y	medium	algae	forest	0-1	7.6	113.2	1378.8	3	3	4.8386	0.8756	1.73321	0.250143	0.3259	0.0384515	0.1259	0.0121244									4.0418	0.20265	2.10879	0.304321
84	2	He et al.	2014	Minqin Xishawo in the lower reaches of Shiyang River	102°59'05″E,38°34'28″N	38.57	102.98	j	B	c	1	Ⅰ	i	Y	medium	mixed	forest	0-1	7.6	113.2	1378.8	3	3	6.71628	0.250143	1.73321	0.250143	1.25185	0.0898934	0.1259	0.0121244									8.259	0.304841	2.10879	0.304321
84	3	He et al.	2014	Minqin Xishawo in the lower reaches of Shiyang River	102°59'05″E,38°34'28″N	38.57	102.98	j	B	c	1	Ⅰ	i	Y	medium	mixed	forest	0-1	7.6	113.2	1378.8	3	3	16.8303	1.36986	1.73321	0.250143	1.63704	0.166277	0.1259	0.0121244									12.3598	0.20265	2.10879	0.304321
85	1	Tao	2010	Gurbantunggut Desert	44°11'-46°20' N，84°31'-90°00' E	45.27	86.78	j	A	a		Ⅰ	i	X	medium	algae	desert	0-10	6.5	110	450	5	5	1.063	0.1364	0.809	0.0916788	0.132	0.0178885	0.1	0.00894427	0.311	0.033541	0.328	0.0536656
85	2	Tao	2010	Gurbantunggut Desert	44°11'-46°20' N，84°31'-90°00' E	45.27	86.78	j	C	a		Ⅰ	i	X	medium	lichen	desert	0-10	6.5	110	450	5	5	1.266	0.18783	0.809	0.0916788	0.167	0.0268328	0.1	0.00894427	0.345	0.0290689	0.328	0.0536656
102	1	Xu et al.	2013	Yiwanquan natural vegetation area	37° 25' N,104° 36' E	37.42	104.6	j	A	b		Ⅰ	ii	Y	medium	algae	grassland	0-10	10.6	186	1339	3	3																									1.839	0.44441
102	2	Xu et al.	2013	Yiwanquan natural vegetation area	37° 25' N,104° 36' E	37.42	104.6	j	D	b		Ⅰ	ii	Y	medium	moss	grassland	0-10	10.6	186	1339	3	3																									2.23	0.375855
105	1	Yang et al.	2013	Tengger Desert	37° 32′ N,105° 02′ E	37.53	105.03	j	B	a		Ⅰ	ii	Y	medium	mixed	desert	0-10	10.6	176	1300	4	4
105	2	Yang et al.	2013	Tengger Desert	37° 32′ N,105° 02′ E	37.53	105.03	j	B	a		Ⅰ	ii	Y	medium	mixed	desert	0-10	10.6	176	1300	4	4
105	3	Yang et al.	2013	Tengger Desert	37° 32′ N,105° 02′ E	37.53	105.03	j	B	a		Ⅰ	ii	Y	medium	mixed	desert	0-10	10.6	176	1300	4	4
105	4	Yang et al.	2013	Tengger Desert	37° 32′ N,105° 02′ E	37.53	105.03	j	B	a		Ⅰ	ii	Y	medium	mixed	desert	0-10	10.6	176	1300	4	4
105	5	Yang et al.	2013	Tengger Desert	37° 32′ N,105° 02′ E	37.53	105.03	j	B	a	3	Ⅰ	ii	Y	medium	mixed	desert	10-20	10.6	176	1300	4	4
105	6	Yang et al.	2013	Tengger Desert	37° 32′ N,105° 02′ E	37.53	105.03	j	B	a	3	Ⅰ	ii	Y	medium	mixed	desert	10-20	10.6	176	1300	4	4
105	7	Yang et al.	2013	Tengger Desert	37° 32′ N,105° 02′ E	37.53	105.03	j	B	a	3	Ⅰ	ii	Y	medium	mixed	desert	10-20	10.6	176	1300	4	4
105	8	Yang et al.	2013	Tengger Desert	37° 32′ N,105° 02′ E	37.53	105.03	j	B	a	3	Ⅰ	ii	Y	medium	mixed	desert	10-20	10.6	176	1300	4	4
105	9	Yang et al.	2013	Tengger Desert	37° 32′ N,105° 02′ E	37.53	105.03	j	B	a	3	Ⅰ	ii	Y	medium	mixed	desert	20-30	10.6	176	1300	4	4
105	10	Yang et al.	2013	Tengger Desert	37° 32′ N,105° 02′ E	37.53	105.03	j	B	a	3	Ⅰ	ii	Y	medium	mixed	desert	20-30	10.6	176	1300	4	4
105	11	Yang et al.	2013	Tengger Desert	37° 32′ N,105° 02′ E	37.53	105.03	j	B	a	3	Ⅰ	ii	Y	medium	mixed	desert	20-30	10.6	176	1300	4	4
105	12	Yang et al.	2013	Tengger Desert	37° 32′ N,105° 02′ E	37.53	105.03	j	B	a	3	Ⅰ	ii	Y	medium	mixed	desert	20-30	10.6	176	1300	4	4
105	13	Yang et al.	2013	Tengger Desert	37° 32′ N,105° 02′ E	37.53	105.03	j	D	a		Ⅰ	ii	Y	medium	moss	desert	0-10	10.6	176	1300	4	4
105	14	Yang et al.	2013	Tengger Desert	37° 32′ N,105° 02′ E	37.53	105.03	j	D	a		Ⅰ	ii	Y	medium	moss	desert	0-10	10.6	176	1300	4	4
105	15	Yang et al.	2013	Tengger Desert	37° 32′ N,105° 02′ E	37.53	105.03	j	D	a		Ⅰ	ii	Y	medium	moss	desert	0-10	10.6	176	1300	4	4
105	16	Yang et al.	2013	Tengger Desert	37° 32′ N,105° 02′ E	37.53	105.03	j	D	a		Ⅰ	ii	Y	medium	moss	desert	0-10	10.6	176	1300	4	4
105	17	Yang et al.	2013	Tengger Desert	37° 32′ N,105° 02′ E	37.53	105.03	j	D	a	3	Ⅰ	ii	Y	medium	moss	desert	10-20	10.6	176	1300	4	4
105	18	Yang et al.	2013	Tengger Desert	37° 32′ N,105° 02′ E	37.53	105.03	j	D	a	3	Ⅰ	ii	Y	medium	moss	desert	10-20	10.6	176	1300	4	4
105	19	Yang et al.	2013	Tengger Desert	37° 32′ N,105° 02′ E	37.53	105.03	j	D	a	3	Ⅰ	ii	Y	medium	moss	desert	10-20	10.6	176	1300	4	4
105	20	Yang et al.	2013	Tengger Desert	37° 32′ N,105° 02′ E	37.53	105.03	j	D	a	3	Ⅰ	ii	Y	medium	moss	desert	10-20	10.6	176	1300	4	4
105	21	Yang et al.	2013	Tengger Desert	37° 32′ N,105° 02′ E	37.53	105.03	j	D	a	3	Ⅰ	ii	Y	medium	moss	desert	20-30	10.6	176	1300	4	4
105	22	Yang et al.	2013	Tengger Desert	37° 32′ N,105° 02′ E	37.53	105.03	j	D	a	3	Ⅰ	ii	Y	medium	moss	desert	20-30	10.6	176	1300	4	4
105	23	Yang et al.	2013	Tengger Desert	37° 32′ N,105° 02′ E	37.53	105.03	j	D	a	3	Ⅰ	ii	Y	medium	moss	desert	20-30	10.6	176	1300	4	4
105	24	Yang et al.	2013	Tengger Desert	37° 32′ N,105° 02′ E	37.53	105.03	j	D	a	3	Ⅰ	ii	Y	medium	moss	desert	20-30	10.6	176	1300	4	4
122	1	Song	2011	Yang Shanchong, Tongling City	30°54'N,117° 53'E	30.9	117.88	j	A	b	1	Ⅳ	ii	X	medium	algae	grassland	0-5	16.2	1340	50	5	5	6.52	1.52053	7.17	2.77272	80.5	36.0007	29.9	1.78885													5.78	3.71187	1.35	2.07954	4.43	0.804984
122	2	Song	2011	Yang Shanchong, Tongling City	30°54'N,117° 53'E	30.9	117.88	j	B	b	1	Ⅳ	ii	X	medium	mixed	grassland	0-5	16.2	1340	50	5	5	7.21	0.245967	7.17	2.77272	45.4	16.7705	29.9	1.78885													5.08	1.29692	1.35	2.07954	2.43	0.268328
122	3	Song	2011	Yang Shanchong, Tongling City	30°54'N,117° 53'E	30.9	117.88	j	D	b	1	Ⅳ	ii	X	medium	moss	grassland	0-5	16.2	1340	50	5	5	8.83	1.58761	7.17	2.77272	15.6	16.9941	29.9	1.78885													1.31	0.268328	1.35	2.07954	4.11	0.447214
123	1	Meng et al.	2009	Liudaogou watershed	110°21′46.2″E,38°47′39.9″N	38.79	110.36	j	D	b	1	Ⅱ	i	Y	medium	moss	grassland	0-2	8	400	1196	3	3	3.7236	0.39179	3.103	0.452065	0.43	0.034641	0.4	0.034641													15.6	2.1997	13.04	3.30822	1.08	0.225167
123	2	Meng et al.	2009	Liudaogou watershed	110°21′46.2″E,38°47′39.9″N	38.79	110.36	j	D	b	1	Ⅱ	i	Y	medium	moss	grassland	2-5	8	400	1196	3	3	3.3582	0.482203	2.407	0.271239	0.39	0.0519615	0.32	0.0173205													9.51	0.762102	10.69	0.484974	1.07	0.242487
123	3	Meng et al.	2009	Liudaogou watershed	110°21′46.2″E,38°47′39.9″N	38.79	110.36	j	D	b	2	Ⅱ	i	Y	medium	moss	grassland	5-10	8	400	1196	3	3	3.248	0.401836	1.9836	0.472157	0.37	0.0519615	0.3	0.0173205													10.29	1.71473	9.96	1.2644	1.22	0.398372
123	4	Meng et al.	2009	Liudaogou watershed	110°21′46.2″E,38°47′39.9″N	38.79	110.36	j	D	b	3	Ⅱ	i	Y	medium	moss	grassland	10-15	8	400	1196	3	3	3.0914	0.492249	2.1112	0.994544	0.35	0.034641	0.29	0.0519615													12.2	2.13042	11.31	1.45492	1.25	0.606218
123	5	Meng et al.	2009	Liudaogou watershed	110°21′46.2″E,38°47′39.9″N	38.79	110.36	j	D	b	3	Ⅱ	i	Y	medium	moss	grassland	15-20	8	400	1196	3	3	2.9232	0.411882	1.8792	0.773534	0.36	0.034641	0.3	0.069282													11.52	1.90526	11.2	4.07032	1.25	0.242487
128	1	Meng et al.	2008	Liudaogou watershed	110°21′-110°23′Ｅ,38°46′-38°51′Ｎ	38.81	110.37	j	D	b	1	Ⅱ	i	Y	medium	moss	grassland	0-2	8	400	1176	3	3	3.09488	1.67235	2.50855	2.10276	0.297112	0.0688611	0.248719	0.127754					14.6809	1.10539	14.4681	2.76383	8.86331	2.93823	11.0111	6.95903
128	2	Meng et al.	2008	Liudaogou watershed	110°21′-110°23′Ｅ,38°46′-38°51′Ｎ	38.81	110.37	j	D	b	1	Ⅱ	i	Y	medium	moss	grassland	2-5	8	400	1176	3	3	2.25032	1.77075	2.02897	2.21344	0.24264	0.0786178	0.233977	0.122853					13.7234	2.57972	13.2979	1.84256	9.68473	4.32961	5.67205	0.46393
128	3	Meng et al.	2008	Liudaogou watershed	110°21′-110°23′Ｅ,38°46′-38°51′Ｎ	38.81	110.37	j	D	b	2	Ⅱ	i	Y	medium	moss	grassland	5-10	8	400	1176	3	3	1.95519	1.43881	1.62318	2.10276	0.21087	0.0982714	0.199356	0.132668					15.5319	7.73898	14.7872	3.50099	5.95283	0.773222	5.86825	0.927877
128	4	Meng et al.	2008	Liudaogou watershed	110°21′-110°23′Ｅ,38°46′-38°51′Ｎ	38.81	110.37	j	D	b	3	Ⅱ	i	Y	medium	moss	grassland	10-20	8	400	1176	3	3	1.32805	1.10673	0.99604	1.32807	0.16207	0.0982731	0.156245	0.0981726					14.4681	3.13241	12.8723	2.76401	5.97048	1.85575	7.31444	3.09292
132	1	Chen et al.	2007	Yang Shanchong, Tongling City	30°54′Ｎ,117°53′Ｅ	30.9	117.88	j	B	b	1	Ⅳ	ii	X	medium	mixed	grassland	0-5	16.2	1390	90	5	5									0.0261	0.0138	0.015	0.0024
132	2	Chen et al.	2007	Yang Shanchong, Tongling City	30°54′Ｎ,117°53′Ｅ	30.9	117.88	j	D	b	1	Ⅳ	ii	X	medium	moss	grassland	0-5	16.2	1390	90	5	5									0.0288	0.0162	0.015	0.0024
132	3	Chen et al.	2007	Yang Shanchong, Tongling City	30°54′Ｎ,117°53′Ｅ	30.9	117.88	j	A	b	1	Ⅳ	ii	X	medium	algae	grassland	0-5	16.2	1390	90	5	5									0.0371	0.0263	0.015	0.0024
132	4	Chen et al.	2007	New Tongguanshan Copper Tailings Reservoir	30°54′Ｎ,117°49′Ｅ	30.9	117.88	K	B	b	1	Ⅳ	ii	X	fine	mixed	grassland	0-5	16.2	1390	90	5	5									0.0417	0.0278	0.015	0.0024
132	5	Chen et al.	2007	New Tongguanshan Copper Tailings Reservoir	30°54′Ｎ,117°49′Ｅ	30.9	117.88	K	D	b	1	Ⅳ	ii	X	fine	moss	grassland	0-5	16.2	1390	90	5	5									0.0401	0.0078	0.015	0.0024
132	6	Chen et al.	2007	New Tongguanshan Copper Tailings Reservoir	30°54′Ｎ,117°49′Ｅ	30.9	117.88	K	A	b	1	Ⅳ	ii	X	fine	algae	grassland	0-5	16.2	1390	90	5	5									0.04	0.0104	0.015	0.0024
133	1	Zhao et al.	2006	Naiman Banner in the hinterland of Horqin Sandy Land	42°55′-42°57′Ｎ,120°41′-120°45′Ｅ	42.93	120.72	j	C	a	1	Ⅱ	i	X	medium	lichen	desert	0-2.5	6.5	356.9	355	3	3	3.509	0.3306	0.6728	0.0406	0.25	0.08	0.05	0.02	0.1	0.03	0.08	0.01	20.81	1.27	7.75	1.02	5.4	0.17	3.94	0.7
133	2	Zhao et al.	2006	Khorchin Sandland	42°55′-42°57′Ｎ,120°41′-120°45′Ｅ	42.93	120.72	j	D	a	1	Ⅱ	i	X	medium	moss	desert	0-2.5	6.5	356.9	355	3	3	3.9614	0.1566	0.6728	0.0406	0.34	0.07	0.05	0.02	0.11	0.01	0.08	0.01	29.53	1.44	7.75	1.02	8.01	1.06	3.94	0.7
133	3	Zhao et al.	2006	Khorchin Sandland	42°55′-42°57′Ｎ,120°41′-120°45′Ｅ	42.93	120.72	j	C	a	1	Ⅱ	i	X	medium	lichen	desert	0-2.5	6.5	356.9	355	3	3	3.77	0.1044	0.6728	0.0406	0.39	0.13	0.05	0.02	0.08	0.01	0.08	0.01	33.53	2.34	7.75	1.02	4.3	0.22	3.94	0.7
133	4	Zhao et al.	2006	Khorchin Sandland	42°55′-42°57′Ｎ,120°41′-120°45′Ｅ	42.93	120.72	j	D	a	1	Ⅱ	i	X	medium	moss	desert	0-2.5	6.5	356.9	355	3	3	7.279	0.6554	0.6728	0.0406	0.79	0.15	0.05	0.02	0.15	0.03	0.08	0.01	53.51	2.36	7.75	1.02	4.71	0.34	3.94	0.7
133	5	Zhao et al.	2006	Khorchin Sandland	42°55′-42°57′Ｎ,120°41′-120°45′Ｅ	42.93	120.72	j	C	a	1	Ⅱ	i	X	medium	lichen	desert	0-2.5	6.5	356.9	355	3	3	2.349	0.0986	0.6728	0.0406	0.24	0.02	0.05	0.02	0.09	0.01	0.08	0.01	13.25	1.18	7.75	1.02	2.56	0.33	3.94	0.7
133	6	Zhao et al.	2006	Khorchin Sandland	42°55′-42°57′Ｎ,120°41′-120°45′Ｅ	42.93	120.72	j	D	a	1	Ⅱ	i	X	medium	moss	desert	0-2.5	6.5	356.9	355	3	3	5.22	0.2552	0.6728	0.0406	0.56	0.03	0.05	0.02	0.19	0.02	0.08	0.01	41.16	2.68	7.75	1.02	8.35	0.32	3.94	0.7
133	7	Zhao et al.	2006	Khorchin Sandland	42°55′-42°57′Ｎ,120°41′-120°45′Ｅ	42.93	120.72	j	D	a	1	Ⅱ	i	X	medium	moss	desert	0-2.5	6.5	356.9	355	3	3	7.7894	0.493	0.6728	0.0406	0.67	0.05	0.05	0.02	0.17	0.02	0.08	0.01	53.51	2.66	7.75	1.02	9.22	0.35	3.94	0.7
133	8	Zhao et al.	2006	Khorchin Sandland	42°55′-42°57′Ｎ,120°41′-120°45′Ｅ	42.93	120.72	j	C	a	1	Ⅱ	i	X	medium	lichen	desert	2.5-5	6.5	356.9	355	3	3	2.3432	0.1972	0.5104	0.0232	0.1	0.01	0.07	0.02	0.1	0.02	0.06	0.01	18.72	1.03	4.71	1.01	5.27	0.41	3.07	0.52
133	9	Zhao et al.	2006	Khorchin Sandland	42°55′-42°57′Ｎ,120°41′-120°45′Ｅ	42.93	120.72	j	D	a	1	Ⅱ	i	X	medium	moss	desert	2.5-5	6.5	356.9	355	3	3	2.9928	0.1972	0.5104	0.0232	0.28	0.06	0.07	0.02	0.11	0.02	0.06	0.01	20.8	0.73	4.71	1.01	7.6	1.24	3.07	0.52
133	10	Zhao et al.	2006	Khorchin Sandland	42°55′-42°57′Ｎ,120°41′-120°45′Ｅ	42.93	120.72	j	C	a	1	Ⅱ	i	X	medium	lichen	desert	2.5-5	6.5	356.9	355	3	3	3.3118	0.0928	0.5104	0.0232	0.28	0.12	0.07	0.02	0.08	0.01	0.06	0.01	23.66	1.28	4.71	1.01	3.2	0.16	3.07	0.52
133	11	Zhao et al.	2006	Khorchin Sandland	42°55′-42°57′Ｎ,120°41′-120°45′Ｅ	42.93	120.72	j	D	a	1	Ⅱ	i	X	medium	moss	desert	2.5-5	6.5	356.9	355	3	3	6.7164	0.7424	0.5104	0.0232	0.68	0.14	0.07	0.02	0.13	0.04	0.06	0.01	39.51	2.48	4.71	1.01	3.37	0.48	3.07	0.52
133	12	Zhao et al.	2006	Khorchin Sandland	42°55′-42°57′Ｎ,120°41′-120°45′Ｅ	42.93	120.72	j	C	a	1	Ⅱ	i	X	medium	lichen	desert	2.5-5	6.5	356.9	355	3	3	1.45	0.0348	0.5104	0.0232	0.18	0.01	0.07	0.02	0.09	0.01	0.06	0.01	12.58	0.09	4.71	1.01	2.43	0.11	3.07	0.52
133	13	Zhao et al.	2006	Khorchin Sandland	42°55′-42°57′Ｎ,120°41′-120°45′Ｅ	42.93	120.72	j	D	a	1	Ⅱ	i	X	medium	moss	desert	2.5-5	6.5	356.9	355	3	3	4.9764	0.2088	0.5104	0.0232	0.5	0.03	0.07	0.02	0.19	0.02	0.06	0.01	35.87	2.75	4.71	1.01	7.52	0.77	3.07	0.52
133	14	Zhao et al.	2006	Khorchin Sandland	42°55′-42°57′Ｎ,120°41′-120°45′Ｅ	42.93	120.72	j	D	a	1	Ⅱ	i	X	medium	moss	desert	2.5-5	6.5	356.9	355	3	3	6.3162	0.3364	0.5104	0.0232	0.61	0.06	0.07	0.02	0.11	0.02	0.06	0.01	40.12	2.46	4.71	1.01	8.53	0.55	3.07	0.52
139	1	Xiao et al.	2007	Liudaogou watershed	110°21′-110°23′Ｅ,38°46′-38°51′Ｎ	110.37	38.81	j	D	b	1	Ⅲ	i	Y	medium	moss	grassland	0-2	8.4	408.5	1184	3	3	5.76831	2.85454	0.570488	0.219603	0.577	0.296874	0.03429	0.0103923	0.3497	0.0588897	0.1577	0.00519615	49.05	24.9415	11.25	0.779423	3.43	0.121244	0.49	0.484974
139	2	Xiao et al.	2007	Liudaogou watershed	110°21′-110°23′Ｅ,38°46′-38°51′Ｎ	110.37	38.81	j	D	b	1	Ⅲ	i	Y	medium	moss	grassland	2-5	8.4	408.5	1184	3	3	2.0918	0.659011	0.507094	0.1095	0.26858	0.128674	0.03429	0.0103923	0.2709	0.0535204	0.202286	0.0415692	22.5	8.57365	10.35	1.55885	2.205	0.103923	0.525	0.181865
139	3	Xiao et al.	2007	Liudaogou watershed	110°21′-110°23′Ｅ,38°46′-38°51′Ｎ	110.37	38.81	j	D	b	2	Ⅲ	i	Y	medium	moss	grassland	5-10	8.4	408.5	1184	3	3	1.26776	0.329505	0.5071	0.1095	0.1657	0.069282	0.02857	0.0103923	0.28457	0.0658179	0.1954	0.0356802	16.65	3.11769	13.05	0.779423	1.54	0.0606218	0.28	0.303109
139	4	Xiao et al.	2007	Liudaogou watershed	110°21′-110°23′Ｅ,38°46′-38°51′Ｎ	110.37	38.81	j	D	b	1	Ⅲ	i	Y	medium	moss	grassland	0-2	8.4	408.5	1184	3	3	5.71589	3.73004	1.18621	0.266417	0.5575	0.258076	0.2011	0.0696284	0.441892	0.0701481	0.26757	0.0069282	49.8503	20.2245	25.1497	2.33307	3.29	2.97047	0.805	0.303109
139	5	Xiao et al.	2007	Liudaogou watershed	110°21′-110°23′Ｅ,38°46′-38°51′Ｎ	110.37	38.81	j	D	b	1	Ⅲ	i	Y	medium	moss	grassland	2-5	8.4	408.5	1184	3	3	3.88959	2.13174	0.974939	0.133209	0.362069	0.119512	0.1667	0.0398372	0.433784	0.112583	0.235135	0.0280592	33.2335	10.8903	17.9641	3.88845	1.575	0.788083	0.56	0.0606218
139	6	Xiao et al.	2007	Liudaogou watershed	110°21′-110°23′Ｅ,38°46′-38°51′Ｎ	110.37	38.81	j	D	b	2	Ⅲ	i	Y	medium	moss	grassland	5-10	8.4	408.5	1184	3	3	4.90852	4.6623	0.99412	0.133209	0.235632	0.0502295	0.1667	0.0294449	0.385135	0.0912791	0.247297	0.0069282	28.7452	1.55105	17.0659	3.11076	1.05	0.484974	0.529	0.121244
147	1	Zhang et al.	2003	Gurbantunggut Desert	44°11′ -46°20′N,84°31′ -90°00′E	45.27	86.76	j	B	a	1	Ⅰ	i	Y	medium	mixed	desert	0-5	8	110	1350	8	8	0.269294	0.183242	0.0726736	0.025694
147	2	Zhang et al.	2003	Gurbantunggut Desert	44°11′ -46°20′N,84°31′ -90°00′E	45.27	86.76	j	B	a	2	Ⅰ	i	Y	medium	mixed	desert	5-10	8	110	1350	8	8	0.109156	0.117131	0.0446213	0.015776
147	3	Zhang et al.	2003	Gurbantunggut Desert	44°11′ -46°20′N,84°31′ -90°00′E	45.27	86.76	j	B	a	3	Ⅰ	i	Y	medium	mixed	desert	10-30	8	110	1350	8	8	0.080098	0.0771029	0.0398639	0.014094
147	4	Zhang et al.	2003	Gurbantunggut Desert	44°11′ -46°20′N,84°31′ -90°00′E	45.27	86.76	j	A	a	1	Ⅰ	i	Y	medium	algae	desert	0-5	8	110	1350	8	8	0.19401	0.0577452	0.0388796	0.013746
147	5	Zhang et al.	2003	Gurbantunggut Desert	44°11′ -46°20′N,84°31′ -90°00′E	45.27	86.76	j	A	a	2	Ⅰ	i	Y	medium	algae	desert	5-10	8	110	1350	8	8	0.102718	0.0464258	0.0418324	0.01479
147	6	Zhang et al.	2003	Gurbantunggut Desert	44°11′ -46°20′N,84°31′ -90°00′E	45.27	86.76	j	A	a	3	Ⅰ	i	Y	medium	algae	desert	10-30	8	110	1350	8	8	0.07047	0.0406841	0.0237871	0.00841
58	1	Gao et al.	2018	Ansai County, Yan 'an City	109°18'E,36°51'N	36.85	109.3	j	A	b	1	Ⅲ	i	Y	medium	algae	grassland	0-2	8.8	505	1200	5	5	2.1853	0.25878	3.0479	0.05751	0.26764	0.019746	0.361974	0.017551	0.56938	0.004	0.588553	0.021146
58	2	Gao et al.	2018	Ansai County, Yan 'an City	109°18'E,36°51'N	36.85	109.3	j	A	b	1	Ⅲ	i	Y	medium	algae	grassland	2-5	8.8	505	1200	5	5	2.1853	0.25878	2.76038	0.08627	0.26764	0.019746	0.340037	0.039488	0.561761	0.006	0.574737	0.02056
58	3	Gao et al.	2018	Ansai County, Yan 'an City	109°18'E,36°51'N	36.85	109.3	j	A	b	2	Ⅲ	i	Y	medium	algae	grassland	5-10	8.8	505	1200	5	5	2.1853	0.25878	2.44409	0.20128	0.247898	0.024132	0.315905	0.019744	0.555564	0.006	0.55218	0.02537
58	4	Gao et al.	2018	Ansai County, Yan 'an City	109°18'E,36°51'N	36.85	109.3	j	B	b	1	Ⅲ	i	Y	medium	mixed	grassland	0-2	8.8	505	1200	5	5	4.48562	0.25879	3.0479	0.05751	0.493601	0.02852	0.361974	0.017551	0.515195	0.006	0.588553	0.021146
58	5	Gao et al.	2018	Ansai County, Yan 'an City	109°18'E,36°51'N	36.85	109.3	j	B	b	1	Ⅲ	i	Y	medium	mixed	grassland	2-5	8.8	505	1200	5	5	3.76677	0.20128	2.76038	0.08627	0.421207	0.024131	0.340037	0.039488	0.50312	0.005	0.574737	0.02056
58	6	Gao et al.	2018	Ansai County, Yan 'an City	109°18'E,36°51'N	36.85	109.3	j	B	b	2	Ⅲ	i	Y	medium	mixed	grassland	5-10	8.8	505	1200	5	5	3.47923	0.17252	2.44409	0.20128	0.381718	0.015357	0.315905	0.019744	0.496071	0.005	0.55218	0.02537
58	7	Gao et al.	2018	Ansai County, Yan 'an City	109°18'E,36°51'N	36.85	109.3	j	B	b	1	Ⅲ	i	Y	medium	mixed	grassland	0-2	8.8	505	1200	5	5	4.6869	0.17252	3.0479	0.05751	0.506764	0.021938	0.361974	0.017551	0.54344	0.005	0.588553	0.021146
58	8	Gao et al.	2018	Ansai County, Yan 'an City	109°18'E,36°51'N	36.85	109.3	j	B	b	1	Ⅲ	i	Y	medium	mixed	grassland	2-5	8.8	505	1200	5	5	3.79553	0.20128	2.76038	0.08627	0.419013	0.019744	0.340037	0.039488	0.525959	0.004	0.574737	0.02056
58	9	Gao et al.	2018	Ansai County, Yan 'an City	109°18'E,36°51'N	36.85	109.3	j	B	b	2	Ⅲ	i	Y	medium	mixed	grassland	5-10	8.8	505	1200	5	5	3.42173	0.23003	2.44409	0.20128	0.3883	0.013163	0.315905	0.019744	0.514962	0.004	0.55218	0.02537
58	10	Gao et al.	2018	Ansai County, Yan 'an City	109°18'E,36°51'N	36.85	109.3	j	B	b	1	Ⅲ	i	Y	medium	mixed	grassland	0-2	8.8	505	1200	5	5	4.91693	0.3738	3.0479	0.05751	0.601097	0.037294	0.361974	0.017551	0.568252	0.006	0.588553	0.021146
58	11	Gao et al.	2018	Ansai County, Yan 'an City	109°18'E,36°51'N	36.85	109.3	j	B	b	1	Ⅲ	i	Y	medium	mixed	grassland	2-5	8.8	505	1200	5	5	3.96805	0.3163	2.76038	0.08627	0.50457	0.035101	0.340037	0.039488	0.549643	0.005	0.574737	0.02056
58	12	Gao et al.	2018	Ansai County, Yan 'an City	109°18'E,36°51'N	36.85	109.3	j	B	b	2	Ⅲ	i	Y	medium	mixed	grassland	5-10	8.8	505	1200	5	5	3.27796	0.3738	2.44409	0.20128	0.425594	0.030731	0.315905	0.019744	0.531316	0.005	0.55218	0.02537
58	13	Gao et al.	2018	Ansai County, Yan 'an City	109°18'E,36°51'N	36.85	109.3	j	B	b	1	Ⅲ	i	Y	medium	mixed	grassland	0-2	8.8	505	1200	5	5	5.00319	0.28754	3.0479	0.05751	0.561609	0.024131	0.361974	0.017551	0.528469	0.005	0.588553	0.021146
58	14	Gao et al.	2018	Ansai County, Yan 'an City	109°18'E,36°51'N	36.85	109.3	j	B	b	1	Ⅲ	i	Y	medium	mixed	grassland	2-5	8.8	505	1200	5	5	4.16933	0.23003	2.76038	0.08627	0.524314	0.024132	0.340037	0.039488	0.521729	0.004	0.574737	0.02056
58	15	Gao et al.	2018	Ansai County, Yan 'an City	109°18'E,36°51'N	36.85	109.3	j	B	b	2	Ⅲ	i	Y	medium	mixed	grassland	5-10	8.8	505	1200	5	5	3.79553	0.28754	2.44409	0.20128	0.467276	0.032907	0.315905	0.019744	0.512425	0.004	0.55218	0.02537
58	16	Gao et al.	2018	Ansai County, Yan 'an City	109°18'E,36°51'N	36.85	109.3	j	D	b	1	Ⅲ	i	Y	medium	moss	grassland	0-2	8.8	505	1200	5	5	5.77955	0.43131	3.0479	0.05751	0.58574	0.039489	0.361974	0.017551	0.580094	0.0121	0.588553	0.021146
58	17	Gao et al.	2018	Ansai County, Yan 'an City	109°18'E,36°51'N	36.85	109.3	j	D	b	1	Ⅲ	i	Y	medium	moss	grassland	2-5	8.8	505	1200	5	5	3.82428	0.25879	2.76038	0.08627	0.40585	0.026326	0.340037	0.039488	0.549079	0.004	0.574737	0.02056
58	18	Gao et al.	2018	Ansai County, Yan 'an City	109°18'E,36°51'N	36.85	109.3	j	D	b	2	Ⅲ	i	Y	medium	moss	grassland	5-10	8.8	505	1200	5	5	2.84665	0.08626	2.44409	0.20128	0.344424	0.01755	0.315905	0.019744	0.538366	0.003	0.55218	0.02537
15	1	Zhou	2021	A gold mine tailings area in Zhouzhi County	107°53′12″-108°11′39″E,33°44′49″-33°53′50″N	33.81	108.04	i	D	b	1	Ⅲ	ii	Y	coarse	moss	grassland	0-5	13.2	699.98	580	5	5	10.585	0.464	9.4308	0.1856
15	2	Zhou	2021	A gold mine tailings area in Zhouzhi County	107°53′12″~108°11′39″E,33°44′49″~33°53′50″N	33.81	108.04	i	B	b	1	Ⅲ	ii	Y	coarse	mixed	grassland	0-5	13.2	699.98	580	5	5	10.4806	0.6554	9.4308	0.1856
15	3	Zhou	2021	A gold mine tailings area in Zhouzhi County	107°53′12″~108°11′39″E,33°44′49″~33°53′50″N	33.81	108.04	i	A	b	1	Ⅲ	ii	Y	coarse	algae	grassland	0-5	13.2	699.98	580	5	5	10.1326	0.435	9.4308	0.1856
41	1	Guo	2020	Maowusu Sandland	37°20′-39°23′N,107°20′-111°30′E	33.81	108.04	i	A	a	1	Ⅱ	i	Y	coarse	algae	desert	0-2	7.2	300	1250	3	3	5.89	1.5242	0.96	0.242487
41	2	Guo	2020	Maowusu Sandland	37°20′-39°23′N,107°20′-111°30′E	33.81	108.04	i	D	a	1	Ⅱ	i	Y	coarse	moss	desert	0-2	7.2	300	1250	3	3	2.32	1.47224	0.96	0.242487
41	3	Guo	2020	Maowusu Sandland	37°20′-39°23′N,107°20′-111°30′E	33.81	108.04	i	A	a	1	Ⅱ	i	Y	coarse	algae	desert	2-5	7.2	300	1250	3	3	3.7	1.2644	0.81	0.190526
41	4	Guo	2020	Maowusu Sandland	37°20′-39°23′N,107°20′-111°30′E	33.81	108.04	i	D	a	1	Ⅱ	i	Y	coarse	moss	desert	2-5	7.2	300	1250	3	3	1.7	0.606218	0.81	0.190526
41	5	Guo	2020	Maowusu Sandland	37°20′-39°23′N,107°20′-111°30′E	33.81	108.04	i	A	a	2	Ⅱ	i	Y	coarse	algae	desert	5-10	7.2	300	1250	3	3	2.68	1.17779	0.66	0.225167
41	6	Guo	2020	Maowusu Sandland	37°20′-39°23′N,107°20′-111°30′E	33.81	108.04	i	D	a	2	Ⅱ	i	Y	coarse	moss	desert	5-10	7.2	300	1250	3	3	1.3	0.588897	0.66	0.225167
66	1	Liang	2017	Maowusu Sandland	37°20′-39°23′N,107°20′-111°30′E	33.81	108.04	i	A	a	1	Ⅱ	i	Y	coarse	algae	desert	0-5	7.2	345	1450	5	5	8.434	0.717	5.434	0.121	0.173	0.021	0.136	0.011	0.163	0.011	0.159	0.012
66	2	Liang	2017	Maowusu Sandland	37°20′-39°23′N,107°20′-111°30′E	33.81	108.04	i	A	a	2	Ⅱ	i	Y	coarse	algae	desert	5-10	7.2	345	1450	5	5	7.29	0.534	4.328	0.507	0.17	0.017	0.077	0.013	0.188	0.017	0.141	0.012
66	3	Liang	2017	Maowusu Sandland	37°20′-39°23′N,107°20′-111°30′E	33.81	108.04	i	A	a	3	Ⅱ	i	Y	coarse	algae	desert	10-15	7.2	345	1450	5	5	5.254	0.72	3.895	0.549	0.109	0.019	0.056	0.014	0.161	0.014	0.137	0.01
66	4	Liang	2017	Maowusu Sandland	37°20′-39°23′N,107°20′-111°30′E	33.81	108.04	i	A	a	3	Ⅱ	i	Y	coarse	algae	desert	15-20	7.2	345	1450	5	5	4.513	0.609	3.564	0.471	0.106	0.018	0.048	0.011	0.149	0.013	0.13	0.009
66	5	Liang	2017	Maowusu Sandland	37°20′-39°23′N,107°20′-111°30′E	33.81	108.04	i	D	a	1	Ⅱ	i	Y	coarse	moss	desert	0-5	7.2	345	1450	5	5	9.965	0.597	5.434	0.121	0.304	0.02	0.136	0.011	0.174	0.016	0.159	0.012
66	6	Liang	2017	Maowusu Sandland	37°20′-39°23′N,107°20′-111°30′E	33.81	108.04	i	D	a	2	Ⅱ	i	Y	coarse	moss	desert	5-10	7.2	345	1450	5	5	8.328	0.724	4.328	0.507	0.151	0.021	0.077	0.013	0.192	0.012	0.141	0.012
66	7	Liang	2017	Maowusu Sandland	37°20′-39°23′N,107°20′-111°30′E	33.81	108.04	i	D	a	3	Ⅱ	i	Y	coarse	moss	desert	10-15	7.2	345	1450	5	5	6.012	0.539	3.895	0.549	0.106	0.021	0.056	0.014	0.187	0.015	0.137	0.01
66	8	Liang	2017	Maowusu Sandland	37°20′-39°23′N,107°20′-111°30′E	33.81	108.04	i	D	a	3	Ⅱ	i	Y	coarse	moss	desert	15-20	7.2	345	1450	5	5	4.6	0.53	3.564	0.471	0.072	0.022	0.048	0.011	0.151	0.013	0.13	0.009
73	1	Li	2018	Maowusu Sandland	37°27.5′~39°22.5′N，107°20′~111°30′E	38.38	109.42	i	D	a	1	Ⅱ	i	Y	coarse	moss	desert	0-5	7.7	345	1200	5	5	2.96988	1.1719	1.86345	0.390632	0.278788	0.0894427	0.157576	0.0270564	0.140244	0.0201246	0.119512	0.0462866
73	2	Li	2018	Maowusu Sandland	37°27.5′~39°22.5′N，107°20′~111°30′E	38.38	109.42	i	A	a	1	Ⅱ	i	Y	coarse	algae	desert	0-5	7.7	345	1200	5	5	2.62048	0.390632	1.86345	0.390632	0.1091	0.0894427	0.157576	0.0270564	0.0792683	0.0245967	0.119512	0.0462866
74	1	Li	2018	Maowusu Sandland	37°20′-39°23′N,107°20′-111°30′E	38.38	109.42	i	D	a	1	Ⅱ	i	Y	coarse	moss	desert	0-5	7.2	345	1450	3	3	2.436	0.0406	0.8236	0.0116	0.22	0.001	0.07	0.001	0.14	0.01	0.12	0.001
74	2	Li	2018	Maowusu Sandland	37°20′-39°23′N,107°20′-111°30′E	38.38	109.42	i	D	a	1	Ⅱ	i	Y	coarse	moss	desert	0-5	7.2	345	1450	3	3	1.8966	0.0232	2.059	0.0174	0.17	0.001	0.18	0.001	0.18	0.02	0.17	0.01
74	3	Li	2018	Maowusu Sandland	37°20′-39°23′N,107°20′-111°30′E	38.38	109.42	i	D	a	1	Ⅱ	i	Y	coarse	moss	desert	0-5	7.2	345	1450	3	3	3.741	0.0696	2.7086	0.0116	0.33	0.01	0.24	0.001	0.29	0.01	0.21	0.001
74	4	Li	2018	Maowusu Sandland	37°20′-39°23′N,107°20′-111°30′E	38.38	109.42	i	D	a	1	Ⅱ	i	Y	coarse	moss	desert	0-5	7.2	345	1450	3	3	2.0242	0.0174	3.9556	0.00058	0.18	0.001	0.33	0.001	0.22	0.01	0.36	0.01
74	5	Li	2018	Maowusu Sandland	37°20′-39°23′N,107°20′-111°30′E	38.38	109.42	i	D	a	2	Ⅱ	i	Y	coarse	moss	desert	5-10	7.2	345	1450	3	3	2.0532	0.058	0.6438	0.0232	0.18	0.001	0.06	0.001	0.18	0.001	0.1	0.001
74	6	Li	2018	Maowusu Sandland	37°20′-39°23′N,107°20′-111°30′E	38.38	109.42	i	D	a	2	Ⅱ	i	Y	coarse	moss	desert	5-10	7.2	345	1450	3	3	2.5114	0.0464	1.363	0.0232	0.22	0.001	0.12	0.001	0.16	0.001	0.12	0.001
74	7	Li	2018	Maowusu Sandland	37°20′-39°23′N,107°20′-111°30′E	38.38	109.42	i	D	a	2	Ⅱ	i	Y	coarse	moss	desert	5-10	7.2	345	1450	3	3	3.2364	0.0812	1.885	0.00058	0.29	0.01	0.17	0.001	0.39	0.02	0.16	0.001
74	8	Li	2018	Maowusu Sandland	37°20′-39°23′N,107°20′-111°30′E	38.38	109.42	i	D	a	2	Ⅱ	i	Y	coarse	moss	desert	5-10	7.2	345	1450	3	3	10.063	0.1798	2.9928	0.0348	0.93	0.02	0.26	0.001	0.9	0.001	0.18	0.01
74	9	Li	2018	Maowusu Sandland	37°20′-39°23′N,107°20′-111°30′E	38.38	109.42	i	A	a	1	Ⅱ	i	Y	coarse	algae	desert	0-5	7.2	345	1450	3	3	1.8096	0.058	0.8236	0.0116	0.16	0.001	0.07	0.001	0.14	0.01	0.12	0.001
74	10	Li	2018	Maowusu Sandland	37°20′-39°23′N,107°20′-111°30′E	38.38	109.42	i	A	a	1	Ⅱ	i	Y	coarse	algae	desert	0-5	7.2	345	1450	3	3	3.1552	0.0986	2.059	0.0174	0.28	0.01	0.18	0.001	0.24	0.001	0.17	0.01
74	11	Li	2018	Maowusu Sandland	37°20′-39°23′N,107°20′-111°30′E	38.38	109.42	i	A	a	1	Ⅱ	i	Y	coarse	algae	desert	0-5	7.2	345	1450	3	3	4.0542	0.0116	2.7086	0.0116	0.35	0.001	0.24	0.001	0.27	0.01	0.21	0.001
74	12	Li	2018	Maowusu Sandland	37°20′-39°23′N,107°20′-111°30′E	38.38	109.42	i	A	a	1	Ⅱ	i	Y	coarse	algae	desert	0-5	7.2	345	1450	3	3	4.6922	0.1102	3.9556	0.00058	0.43	0.01	0.33	0.001	0.24	0.001	0.36	0.01
74	13	Li	2018	Maowusu Sandland	37°20′-39°23′N,107°20′-111°30′E	38.38	109.42	i	A	a	2	Ⅱ	i	Y	coarse	algae	desert	5-10	7.2	345	1450	3	3	1.6414	0.0522	0.6438	0.0232	0.15	0.001	0.06	0.001	0.14	0.001	0.1	0.001
74	14	Li	2018	Maowusu Sandland	37°20′-39°23′N,107°20′-111°30′E	38.38	109.42	i	A	a	2	Ⅱ	i	Y	coarse	algae	desert	5-10	7.2	345	1450	3	3	2.4128	0.0174	1.363	0.0232	0.21	0.001	0.12	0.001	0.16	0.01	0.12	0.001
74	15	Li	2018	Maowusu Sandland	37°20′-39°23′N,107°20′-111°30′E	38.38	109.42	i	A	a	2	Ⅱ	i	Y	coarse	algae	desert	5-10	7.2	345	1450	3	3	3.1204	0.1102	1.885	0.00058	0.27	0.01	0.17	0.001	0.24	0.01	0.16	0.001
74	16	Li	2018	Maowusu Sandland	37°20′-39°23′N,107°20′-111°30′E	38.38	109.42	i	A	a	2	Ⅱ	i	Y	coarse	algae	desert	5-10	7.2	345	1450	3	3	3.2016	0.0116	2.9928	0.0348	0.29	0.001	0.26	0.001	0.31	0.02	0.18	0.01
81	1	Sun	2015	Yimin open coal mine	119°38'59"-119°45'38"E,48°33'00"-48°36'24"	48.58	119.7	j	A	a	1	Ⅱ	i	Y	medium	algae	desert	0-5	-0.3	345.6	724	3	3	22.6432	8.09699	9.628	1.84844	0.16	0.0519615	0.07	0.0519615									23.94	10.7387	9.63	6.63375
81	2	Mon	2015	Yimin open coal mine	119°38'59"-119°45'38"E,48°33'00"-48°36'24"	48.58	119.7	j	D	a	1	Ⅱ	i	Y	medium	moss	desert	0-5	-0.3	345.6	724	3	3	11.4956	7.92621	9.628	1.84844	0.09	0.0519615	0.07	0.0519615									11.68	7.39586	9.63	6.63375
81	3	Tue	2015	Yimin open coal mine	119°38'59"-119°45'38"E,48°33'00"-48°36'24"	48.58	119.7	j	D	a	1	Ⅱ	i	Y	medium	moss	desert	0-5	-0.3	345.6	724	3	3	17.9394	4.35992	9.628	1.84844	0.17	0.034641	0.07	0.0519615									6.53	4.62458	9.63	6.63375
81	4	Wed	2015	Yimin open coal mine	119°38'59"-119°45'38"E,48°33'00"-48°36'24"	48.58	119.7	j	C	a	1	Ⅱ	i	Y	medium	lichen	desert	0-5	-0.3	345.6	724	3	3	49.3232	5.4951	9.628	1.84844	0.45	0.034641	0.07	0.0519615									8.4	2.23435	9.63	6.63375
81	5	Thu	2015	Yimin open coal mine	119°38'59"-119°45'38"E,48°33'00"-48°36'24"	48.58	119.7	j	A	a	2	Ⅱ	i	Y	medium	algae	desert	5-10	-0.3	345.6	724	3	3	20.2652	12.7181	5.4578	1.27583	0.15	0.0866025	0.07	0.0519615									18.36	6.28734	8.46	0.6755
81	6	Fri	2015	Yimin open coal mine	119°38'59"-119°45'38"E,48°33'00"-48°36'24"	48.58	119.7	j	D	a	2	Ⅱ	i	Y	medium	moss	desert	5-10	-0.3	345.6	724	3	3	7.0934	6.03758	5.4578	1.27583	0.07	0.069282	0.07	0.0519615									10.46	12.1244	8.46	0.6755
81	7	Sat	2015	Yimin open coal mine	119°38'59"-119°45'38"E,48°33'00"-48°36'24"	48.58	119.7	j	D	a	2	Ⅱ	i	Y	medium	moss	desert	5-10	-0.3	345.6	724	3	3	15.138	2.9334	5.4578	1.27583	0.15	0.034641	0.07	0.0519615									2.96	1.61081	8.46	0.6755
81	8	Sun	2015	Yimin open coal mine	119°38'59"-119°45'38"E,48°33'00"-48°36'24"	48.58	119.7	j	C	a	2	Ⅱ	i	Y	medium	lichen	desert	5-10	-0.3	345.6	724	3	3	37.7348	7.10245	5.4578	1.27583	0.34	0.034641	0.07	0.0519615									5	0.294449	8.46	0.6755
81	9	Mon	2015	Yimin open coal mine	119°38'59"-119°45'38"E,48°33'00"-48°36'24"	48.58	119.7	j	A	a	3	Ⅱ	i	Y	medium	algae	desert	10-20	-0.3	345.6	724	3	3	21.518	13.4816	4.2746	0.884039	0.16	0.0866025	0.04	0.0173205									21.9	3.01377	9.54	2.65004
81	10	Tue	2015	Yimin open coal mine	119°38'59"-119°45'38"E,48°33'00"-48°36'24"	48.58	119.7	j	D	a	3	Ⅱ	i	Y	medium	moss	desert	10-20	-0.3	345.6	724	3	3	5.9914	3.13432	4.2746	0.884039	0.05	0.034641	0.04	0.0173205									7.6	4.9017	9.54	2.65004
81	11	Wed	2015	Yimin open coal mine	119°38'59"-119°45'38"E,48°33'00"-48°36'24"	48.58	119.7	j	D	a	3	Ⅱ	i	Y	medium	moss	desert	10-20	-0.3	345.6	724	3	3	18.6586	2.39092	4.2746	0.884039	0.17	0.0173205	0.04	0.0173205									3.93	3.67195	9.54	2.65004
81	12	Thu	2015	Yimin open coal mine	119°38'59"-119°45'38"E,48°33'00"-48°36'24"	48.58	119.7	j	C	a	3	Ⅱ	i	Y	medium	lichen	desert	10-20	-0.3	345.6	724	3	3	27.8052	8.50887	4.2746	0.884039	0.28	0.155885	0.04	0.0173205									3.78	1.64545	9.54	2.65004
89	1	Chen	2015	Liudaogou watershed	110°21'-110°23'E,38°46'-38°51'N	38.81	110.37	j	D	a	1	Ⅲ	i	Y	medium	moss	desert	0-5	8.4	425.6	1178	4	4	10.9606	2.39772	1.65551	1.94095	0.840541	0.103	0.232947	0.0756	0.489358	0.1008	0.249195	0.0412
89	2	Chen	2015	Liudaogou watershed	110°21'-110°23'E,38°46'-38°51'N	38.81	110.37	j	D	a	1	Ⅲ	i	Y	medium	moss	desert	0-5	8.4	425.6	1178	4	4	14.2146	2.3976	1.65551	0.228346	0.677371	0.2474	0.111011	0.0412	0.410347	0.08	0.181634	0.06
93	1	Han	2013	Arid and semi-arid International Meteorological Observatory of Lanzhou University	35°57′N,104°09′E	35.95	104.15	j	A	a	1	Ⅱ	i	Y	medium	algae	desert	0-3	6.7	380	1965	3	3	6.32	0.07	4.59	0.69	0.92	0.01	0.74	0.01	0.64	0.01	0.69	0.01	17.35	0.07	12.91	0.01	1.87	0.15	2.17	0.18
93	2	Han	2013	Arid and semi-arid International Meteorological Observatory of Lanzhou University	35°57′N,104°09′E	35.95	104.15	j	D	a	1	Ⅱ	i	Y	medium	moss	desert	0-3	6.7	380	1965	3	3	8.05	0.03	4.59	0.69	1.24	0.01	0.74	0.01	0.71	0.02	0.69	0.01	37.01	0.03	12.91	0.01	5.53	0.62	2.17	0.18
110	1	Zhao	2011	Wuqi County	107°38′57″-108°32′49″E,36°33′33″-37°24′27″N	37.06	108.15	j	B	b	1	Ⅲ	i	Y	medium	mixed(algae-lichen-moss)	grassland	2-5	7.8	484	1521	5	5
110	2	Zhao	2011	Wuqi County	107°38′57″-108°32′49″E,36°33′33″-37°24′27″N	37.06	108.15	j	B	b	1	Ⅲ	i	Y	medium	mixed(algae-lichen)	grassland	2-5	7.8	484	1521	5	5
110	3	Zhao	2011	Wuqi County	107°38′57″-108°32′49″E,36°33′33″-37°24′27″N	37.06	108.15	j	B	b	1	Ⅲ	i	Y	medium	mixed(algae-moss)	grassland	2-5	7.8	484	1521	5	5
110	4	Zhao	2011	Wuqi County	107°38′57″-108°32′49″E,36°33′33″-37°24′27″N	37.06	108.15	j	B	b	2	Ⅲ	i	Y	medium	mixed(algae-lichen-moss)	grassland	5-10	7.8	484	1521	5	5
110	5	Zhao	2011	Wuqi County	107°38′57″-108°32′49″E,36°33′33″-37°24′27″N	37.06	108.15	j	B	b	2	Ⅲ	i	Y	medium	mixed(algae-lichen)	grassland	5-10	7.8	484	1521	5	5
110	6	Zhao	2011	Wuqi County	107°38′57″-108°32′49″E,36°33′33″-37°24′27″N	37.06	108.15	j	B	b	2	Ⅲ	i	Y	medium	mixed(algae-moss)	grassland	5-10	7.8	484	1521	5	5
126	1	Ren	2009	Dalate Banner, Ordos City	40°19'30.2"-40°19'32.5"N,109°59'30.3"-109°59'35.1"E	40.33	109.99	j	A	a	1	Ⅱ	i	Y	medium	algae	desert	0-2	6.6	300	1100	3	3	6.7048	0.6496	4.9126	0.493	1.01	0.025	0.23	0.026	0.6	0.0155	0.59	0.022	0.24	0.025	0.21	0.03	5.63	0.34	1.57	0.12
126	2	Ren	2009	Dalate Banner, Ordos City	40°19'30.2"-40°19'32.5"N,109°59'30.3"-109°59'35.1"E	40.33	109.99	j	A	a	1	Ⅱ	i	Y	medium	algae	desert	2-5	6.6	300	1100	3	3	3.683	0.4872	2.5462	0.10962	0.37	0.037	0.2	0.024	0.55	0.003	0.44	0.04	0.16	0.037	0.17	0.01	4.4	0.05	1.73	0.12
126	3	Ren	2009	Dalate Banner, Ordos City	40°19'30.2"-40°19'32.5"N,109°59'30.3"-109°59'35.1"E	40.33	109.99	j	A	a	2	Ⅱ	i	Y	medium	algae	desert	5-10	6.6	300	1100	3	3	2.3142	0.0551	1.2412	0.1044	0.34	0.015	0.2	0.026	0.55	0.025	0.42	0.04	0.19	0.015	0.25	0.026	1.7	0.2	1.57	0.5
126	4	Ren	2009	Dalate Banner, Ordos City	40°19'30.2"-40°19'32.5"N,109°59'30.3"-109°59'35.1"E	40.33	109.99	j	A	a	3	Ⅱ	i	Y	medium	algae	desert	10-20	6.6	300	1100	3	3	2.204	0.004524	0.841	0.2668	0.29	0.01	0.18	0.065	0.57	0.015	0.42	0.034	0.18	0.01	0.2	0.065	2.03	0.1	1.6	0.25
126	5	Ren	2009	Dalate Banner, Ordos City	40°19'30.2"-40°19'32.5"N,109°59'30.3"-109°59'35.1"E	40.33	109.99	j	A	a	1	Ⅱ	i	Y	medium	algae	desert	0-2	6.6	300	1100	3	3	13.3342	1.4848	5.5506	0.2204	1.41	0.117	0.47	0.15	0.76	0.01	0.59	0.001	0.49	0.017	0.47	0.015	5.4	0.31	4.93	0.25
126	6	Ren	2009	Dalate Banner, Ordos City	40°19'30.2"-40°19'32.5"N,109°59'30.3"-109°59'35.1"E	40.33	109.99	j	A	a	1	Ⅱ	i	Y	medium	algae	desert	2-5	6.6	300	1100	3	3	5.5738	0.1334	4.147	0.0928	0.67	0.063	0.4	0.017	0.52	0.035	0.58	0.015	0.5	0.063	0.25	0.017	5.7	0.15	3.9	0.12
126	7	Ren	2009	Dalate Banner, Ordos City	40°19'30.2"-40°19'32.5"N,109°59'30.3"-109°59'35.1"E	40.33	109.99	j	A	a	2	Ⅱ	i	Y	medium	algae	desert	5-10	6.6	300	1100	3	3	3.132	0.1682	1.4036	0.0464	0.27	0.119	0.35	0.128	0.4	0.0025	0.43	0.037	0.33	0.119	0.32	0.128	3.2	0.13	2.4	0.32
126	8	Ren	2009	Dalate Banner, Ordos City	40°19'30.2"-40°19'32.5"N,109°59'30.3"-109°59'35.1"E	40.33	109.99	j	A	a	3	Ⅱ	i	Y	medium	algae	desert	10-20	6.6	300	1100	3	3	2.4882	0.348	1.4152	0.02146	0.23	0.04	0.3	0.11	0.5	0.016	0.43	0.02	0.37	0.04	0.33	0.11	1.97	0.01	2.77	0.12
126	9	Ren	2009	Dalate Banner, Ordos City	40°19'30.2"-40°19'32.5"N,109°59'30.3"-109°59'35.1"E	40.33	109.99	j	D	a	1	Ⅱ	i	Y	medium	moss	desert	0-2	6.6	300	1100	3	3	17.3942	0.7772	5.5506	0.2204	1.82	0.085	0.47	0.15	0.79	0.049	0.59	0.001	0.89	0.015	0.47	0.015	7.3	0.011	4.93	0.25
126	10	Ren	2009	Dalate Banner, Ordos City	40°19'30.2"-40°19'32.5"N,109°59'30.3"-109°59'35.1"E	40.33	109.99	j	D	a	1	Ⅱ	i	Y	medium	moss	desert	2-5	6.6	300	1100	3	3	10.382	0.02552	4.147	0.0928	0.92	0.14	0.4	0.017	0.6	0.049	0.58	0.015	0.52	0.14	0.25	0.017	8.03	1.12	3.9	0.12
126	11	Ren	2009	Dalate Banner, Ordos City	40°19'30.2"-40°19'32.5"N,109°59'30.3"-109°59'35.1"E	40.33	109.99	j	D	a	2	Ⅱ	i	Y	medium	moss	desert	5-10	6.6	300	1100	3	3	3.4742	0.1218	1.4036	0.0464	0.37	0.04	0.35	0.128	0.6	0.023	0.43	0.037	0.42	0.04	0.32	0.128	4.6	0.17	2.4	0.32
126	12	Ren	2009	Dalate Banner, Ordos City	40°19'30.2"-40°19'32.5"N,109°59'30.3"-109°59'35.1"E	40.33	109.99	j	D	a	3	Ⅱ	i	Y	medium	moss	desert	10-20	6.6	300	1100	3	3	2.3722	0.2088	1.4152	0.02146	0.23	0.01	0.3	0.11	0.64	0.036	0.43	0.02	0.35	0.01	0.33	0.11	2.6	0.11	2.77	0.12
2	1	Ping et al.	2021	Wulongchi small watershed, Xijiadian Town, Hubei Province	111°13'09"-111°13'31"E,32°44'30"-32°46'13"N	32.75	111.22	j	D	b	1	Ⅲ	ii	X	medium	moss	grassland	0-2	15.8	798	478	3	3	2.74556	0.190219	1.42769	0.190219	0.407143	0.0247441	0.29285	0.024751	0.546429	0.0185572	0.503571	0.012372
2	2	Ping et al.	2021	Wulongchi small watershed, Xijiadian Town, Hubei Province	111°13'09"-111°13'31"E,32°44'30"-32°46'13"N	32.75	111.22	j	D	b	1	Ⅲ	ii	X	medium	moss	grassland	0-2	15.8	798	478	3	3	3.02012	0.0951145	1.42769	0.190219	0.535714	0.0247441	0.29285	0.024751	0.589286	0.00618515	0.503571	0.012372
2	3	Ping et al.	2021	Wulongchi small watershed, Xijiadian Town, Hubei Province	111°13'09"-111°13'31"E,32°44'30"-32°46'13"N	32.75	111.22	j	D	b	1	Ⅲ	ii	X	medium	moss	grassland	0-2	15.8	798	478	3	3	3.34959	0.0951045	1.42769	0.190219	0.5	0.012372	0.29285	0.024751	0.625	0.0309292	0.503571	0.012372
2	4	Ping et al.	2021	Wulongchi small watershed, Xijiadian Town, Hubei Province	111°13'09"-111°13'31"E,32°44'30"-32°46'13"N	32.75	111.22	j	D	b	1	Ⅲ	ii	X	medium	moss	grassland	0-2	15.8	798	478	3	3	3.78887	0.0951145	1.42769	0.190219	0.564286	0.012372	0.29285	0.024751	0.678571	0.0247441	0.503571	0.012372
2	5	Ping et al.	2021	Wulongchi small watershed, Xijiadian Town, Hubei Province	111°13'09"-111°13'31"E,32°44'30"-32°46'13"N	32.75	111.22	j	D	b	1	Ⅲ	ii	X	medium	moss	grassland	0-2	15.8	798	478	3	3	6.20496	0.190269	1.42769	0.190219	0.742857	0.0247441	0.29285	0.024751	0.692857	0.0247441	0.503571	0.012372
2	6	Ping et al.	2021	Wulongchi small watershed, Xijiadian Town, Hubei Province	111°13'09"-111°13'31"E,32°44'30"-32°46'13"N	32.75	111.22	j	D	b	1	Ⅲ	ii	X	medium	moss	grassland	2-5	15.8	798	478	3	3	2.03172	0.0951045	2.19645	0.0951145	0.378571	0.012372	0.378571	0.0247441	0.532143	0.0247441	0.514286	0.0618585
2	7	Ping et al.	2021	Wulongchi small watershed, Xijiadian Town, Hubei Province	111°13'09"-111°13'31"E,32°44'30"-32°46'13"N	32.75	111.22	j	D	b	1	Ⅲ	ii	X	medium	moss	grassland	2-5	15.8	798	478	3	3	2.52592	0.0951045	2.19645	0.0951145	0.378571	0.012372	0.378571	0.0247441	0.585714	0.00618342	0.514286	0.0618585
2	8	Ping et al.	2021	Wulongchi small watershed, Xijiadian Town, Hubei Province	111°13'09"-111°13'31"E,32°44'30"-32°46'13"N	32.75	111.22	j	D	b	1	Ⅲ	ii	X	medium	moss	grassland	2-5	15.8	798	478	3	3	2.9103	0.0951145	2.19645	0.0951145	0.392857	0.0247441	0.378571	0.0247441	0.621429	0.0494864	0.514286	0.0618585
2	9	Ping et al.	2021	Wulongchi small watershed, Xijiadian Town, Hubei Province	111°13'09"-111°13'31"E,32°44'30"-32°46'13"N	32.75	111.22	j	D	b	1	Ⅲ	ii	X	medium	moss	grassland	2-5	15.8	798	478	3	3	3.23976	0.0951045	2.19645	0.0951145	0.4	0.012372	0.378571	0.0247441	0.660714	0.0185589	0.514286	0.0618585
2	10	Ping et al.	2021	Wulongchi small watershed, Xijiadian Town, Hubei Province	111°13'09"-111°13'31"E,32°44'30"-32°46'13"N	32.75	111.22	j	D	b	1	Ⅲ	ii	X	medium	moss	grassland	2-5	15.8	798	478	3	3	5.65586	0.190219	2.19645	0.0951145	0.685714	0.012372	0.378571	0.0247441	0.675	0.012372	0.514286	0.0618585
2	11	Ping et al.	2021	Wulongchi small watershed, Xijiadian Town, Hubei Province	111°13'09"-111°13'31"E,32°44'30"-32°46'13"N	32.75	111.22	j	D	b	2	Ⅲ	ii	X	medium	moss	grassland	5-10	15.8	798	478	3	3	1.9768	0.190219	1.92189	0.0951045	0.357143	0.012372	0.342857	0.012372	0.510714	0.012372	0.489286	0.0247423
2	12	Ping et al.	2021	Wulongchi small watershed, Xijiadian Town, Hubei Province	111°13'09"-111°13'31"E,32°44'30"-32°46'13"N	32.75	111.22	j	D	b	2	Ⅲ	ii	X	medium	moss	grassland	5-10	15.8	798	478	3	3	2.41609	0.0951145	1.92189	0.0951045	0.357143	0.012372	0.342857	0.012372	0.546429	0.0247423	0.489286	0.0247423
2	13	Ping et al.	2021	Wulongchi small watershed, Xijiadian Town, Hubei Province	111°13'09"-111°13'31"E,32°44'30"-32°46'13"N	32.75	111.22	j	D	b	2	Ⅲ	ii	X	medium	moss	grassland	5-10	15.8	798	478	3	3	2.85539	0.190219	1.92189	0.0951045	0.357143	0.012372	0.342857	0.012372	0.560714	0.0494847	0.489286	0.0247423
2	14	Ping et al.	2021	Wulongchi small watershed, Xijiadian Town, Hubei Province	111°13'09"-111°13'31"E,32°44'30"-32°46'13"N	32.75	111.22	j	D	b	2	Ⅲ	ii	X	medium	moss	grassland	5-10	15.8	798	478	3	3	3.02012	0.285324	1.92189	0.0951045	0.364286	0.012372	0.342857	0.012372	0.632143	0.0371178	0.489286	0.0247423
2	15	Ping et al.	2021	Wulongchi small watershed, Xijiadian Town, Hubei Province	111°13'09"-111°13'31"E,32°44'30"-32°46'13"N	32.75	111.22	j	D	b	2	Ⅲ	ii	X	medium	moss	grassland	5-10	15.8	798	478	3	3	5.27148	0.285324	1.92189	0.0951045	0.635714	0.0247441	0.342857	0.012372	0.642857	0.0247441	0.489286	0.0247423
10	1	Zhang et al.	2009	Maowusu Sandland	37°27.5′-39°22.5′N，107°20′-111°30′E	38.46	109.42	i	D	a		Ⅱ	i	Y	coarse	moss	desert	0-10	7.1	350	1200	5	5	0.29232	0.07018	0.04408	0.00232	0.022	0.001	0.006	0.001
13	1	Cao et al.	2021	Liudaogou watershed	38°46'-38°51' N，110°21'-110°23' E	38.81	110.37	j	A	b	1	Ⅲ	i	Y	medium	algae	grassland	0-5.2	8.4	416	1184	3	3	15.138	0.754	3.1784	0.638
13	2	Cao et al.	2021	Liudaogou watershed	38°46'-38°51' N，110°21'-110°23' E	38.81	110.37	j	B	b	1	Ⅲ	i	Y	medium	mixed	grassland	0-5.2	8.4	416	1184	3	3	15.2424	1.2006	3.1784	0.638
13	3	Cao et al.	2021	Liudaogou watershed	38°46'-38°51' N，110°21'-110°23' E	38.81	110.37	j	D	b	1	Ⅲ	i	Y	medium	moss	grassland	0-5.2	8.4	416	1184	3	3	14.326	2.1866	3.1784	0.638
16	1	Qin et al.	2018	Natural grassland of Zashgi Village, Senduo Town, Guinan County	100°13'-101°33'E,35°09'-36°08'N	35.65	100.88	j	A	b		Ⅲ	i	Z	medium	algae	grassland	0-10	2.3	403.8	5011	3	3	18.02	3.73	19.89	3.63	3.2	0.23	3.32	0.12	0.5	0.04	0.53	0.02
16	2	Qin et al.	2018	Natural grassland of Zashgi Village, Senduo Town, Guinan County	100°13'-101°33'E,35°09'-36°08'N	35.65	100.88	j	C	b		Ⅲ	i	Z	medium	lichen	grassland	0-10	2.3	403.8	5011	3	3	12.88	2.47	19.89	3.63	2.69	0.2	3.32	0.12	0.47	0.03	0.53	0.02
16	3	Qin et al.	2018	Natural grassland of Zashgi Village, Senduo Town, Guinan County	100°13'-101°33'E,35°09'-36°08'N	35.65	100.88	j	D	b		Ⅲ	i	Z	medium	moss	grassland	0-10	2.3	403.8	5011	3	3	19.41	4.48	19.89	3.63	2.7	0.06	3.32	0.12	0.47	0.001	0.53	0.02
18	1	Li et al.	2019	Liudaogou watershed	38°46'-38°51' N，110°21'-110°23' E	38.81	110.37	j	A	b	1	Ⅲ	i	Y	medium	algae	grassland	0-2	8	409	1273.9	3	3	16.1414	0.0928	4.7792	0.2494
18	2	Li et al.	2019	Liudaogou watershed	38°46'-38°51' N，110°21'-110°23' E	38.81	110.37	j	B	b	1	Ⅲ	i	Y	medium	mixed	grassland	0-2	8	409	1273.9	3	3	16.4372	0.667	4.7792	0.2494
18	3	Li et al.	2019	Liudaogou watershed	38°46'-38°51' N，110°21'-110°23' E	38.81	110.37	j	D	b	1	Ⅲ	i	Y	medium	moss	grassland	0-2	8	409	1273.9	3	3	16.5126	0.754	4.7792	0.2494
85	1	Wu et al.	2010	research station of Dalateqi County	40°21′ N, 109°51′ E	40.35	109.85	j	A	a		Ⅱ	i	Y	medium	algae	desert		6.1	300	1040	5	5					0.2	0.00514296	0.193	0.0364479	0.5372	0.0223607	0.4526	0.0223607	0.02828	0.0201246	0.0209	0.0178885	3.7278	6.9459	1.67539	1.96685
85	2	Wu et al.	2010	research station of Dalateqi County	40°21′ N, 109°51′ E	40.35	109.85	j	A	a		Ⅱ	i	Y	medium	algae	desert		6.1	300	1040	5	5					0.2535	0.18783	0.193	0.0364479	0.5144	0.116276	0.4526	0.0223607	0.0607	0.0444978	0.0209	0.0178885	2.3456	2.52877	1.67539	1.96685
85	3	Wu et al.	2010	research station of Dalateqi County	40°21′ N, 109°51′ E	40.35	109.85	j	B	a		Ⅱ	i	Y	medium	mixed(algae-lichen)	desert		6.1	300	1040	5	5					0.3326	0.165469	0.193	0.0364479	0.6023	0.0872067	0.4526	0.0223607	0.121467	0.0111803	0.0209	0.0178885	2.9319	2.80962	1.67539	1.96685
85	4	Wu et al.	2010	research station of Dalateqi County	40°21′ N, 109°51′ E	40.35	109.85	j	B	a		Ⅱ	i	Y	medium	mixed(algae-moss)	desert		6.1	300	1040	5	5					0.2884	0.0467338	0.193	0.0364479	0.6447	0.0290689	0.4526	0.0223607	0.07958	0.0351063	0.0209	0.0178885	4.0628	3.65262	1.67539	1.96685
85	5	Wu et al.	2010	research station of Dalateqi County	40°21′ N, 109°51′ E	40.35	109.85	j	B	a		Ⅱ	i	Y	medium	mixed(algae-moss)	desert		6.1	300	1040	5	5					0.3814	0.0572433	0.193	0.0364479	0.5177	0.0357771	0.4526	0.0223607	0.1675	0.058585	0.0209	0.0178885	6.1152	3.55893	1.67539	1.96685
128	1	JIA et al.	2017	Liudaogou	110°21'–110°23'E, 38°46'–38°51'N	38.81	110.37	j		a	1	Ⅲ	i	Y	medium		desert	0-3	8.4	437	1175	3	3	7.05882	0.916982	4.23529	1.52829
128	2	JIA et al.	2017	Liudaogou	110°21'–110°23'E, 38°46'–38°51'N	38.81	110.37	j		a	1	Ⅲ	i	Y	medium		desert	3-5	8.4	437	1175	3	3	5.11765	0.61131	2.29412	0.916965
128	3	JIA et al.	2017	Liudaogou	110°21'–110°23'E, 38°46'–38°51'N	38.81	110.37	j		a	2	Ⅲ	i	Y	medium		desert	5-10	8.4	437	1175	3	3	3.52941	0.305707	2.11765	0.305707
107	1	Yao	2014	Ansai Soil and Water Conservation Comprehensive Test Station	109°19'23"E,36°51'30"N	36.86	109.32	j		b	1	Ⅲ	i	Y	medium		grassland	0-2	8.8	505	1200	3	3	2.1924	0.0464	2.9174	0.2784	0.27	0.03	0.36	0.03					14.5794	3.88499	14.5794	5.82748
107	2	Yao	2014	Ansai Soil and Water Conservation Comprehensive Test Station	109°19'23"E,36°51'30"N	36.86	109.32	j		b	1	Ⅲ	i	Y	medium		grassland	0-2	8.8	505	1200	3	3	3.596	0.4002	2.9174	0.2784	0.42	0.04	0.36	0.03					22.4299	11.655	14.5794	5.82748
107	3	Yao	2014	Ansai Soil and Water Conservation Comprehensive Test Station	109°19'23"E,36°51'30"N	36.86	109.32	j		b	1	Ⅲ	i	Y	medium		grassland	0-2	8.8	505	1200	3	3	4.7734	0.261	2.9174	0.2784	0.5	0.09	0.36	0.03					31.4019	7.76998	14.5794	5.82748
107	4	Yao	2014	Ansai Soil and Water Conservation Comprehensive Test Station	109°19'23"E,36°51'30"N	36.86	109.32	j		b	1	Ⅲ	i	Y	medium		grassland	0-2	8.8	505	1200	3	3	3.1146	0.1682	2.9174	0.2784	0.37	0.02	0.36	0.03					20.7477	3.88499	14.5794	5.82748
107	5	Yao	2014	Ansai Soil and Water Conservation Comprehensive Test Station	109°19'23"E,36°51'30"N	36.86	109.32	j		b	1	Ⅲ	i	Y	medium		grassland	0-2	8.8	505	1200	3	3	4.9938	1.1136	2.9174	0.2784	0.64	0.08	0.36	0.03					24.6729	17.4825	14.5794	5.82748
107	6	Yao	2014	Ansai Soil and Water Conservation Comprehensive Test Station	109°19'23"E,36°51'30"N	36.86	109.32	j		b	1	Ⅲ	i	Y	medium		grassland	0-2	8.8	505	1200	3	3	6.2756	0.5394	2.9174	0.2784	0.68	0.4	0.36	0.03					30.8411	4.85632	14.5794	5.82748
107	7	Yao	2014	Ansai Soil and Water Conservation Comprehensive Test Station	109°19'23"E,36°51'30"N	36.86	109.32	j		b	1	Ⅲ	i	Y	medium		grassland	0-2	8.8	505	1200	3	3	5.7826	0.8816	2.9174	0.2784	0.58	0.8	0.36	0.03					34.7664	8.74114	14.5794	5.82748
107	8	Yao	2014	Ansai Soil and Water Conservation Comprehensive Test Station	109°19'23"E,36°51'30"N	36.86	109.32	j		b	1	Ⅲ	i	Y	medium		grassland	0-2	8.8	505	1200	3	3	4.6458	1.044	2.9174	0.2784	0.54	0.07	0.36	0.03					36.4486	1.94249	14.5794	5.82748
107	9	Yao	2014	Ansai Soil and Water Conservation Comprehensive Test Station	109°19'23"E,36°51'30"N	36.86	109.32	j		b	1	Ⅲ	i	Y	medium		grassland	0-2	8.8	505	1200	3	3	4.9822	0.5394	2.9174	0.2784	0.59	0.06	0.36	0.03					36.4486	1.94249	14.5794	5.82748
107	10	Yao	2014	Ansai Soil and Water Conservation Comprehensive Test Station	109°19'23"E,36°51'30"N	36.86	109.32	j		b	1	Ⅲ	i	Y	medium		grassland	0-2	8.8	505	1200	3	3	5.5332	0.1102	2.9174	0.2784	0.59	0.02	0.36	0.03					38.6916	2.91366	14.5794	5.82748
107	11	Yao	2014	Ansai Soil and Water Conservation Comprehensive Test Station	109°19'23"E,36°51'30"N	36.86	109.32	j		b	1	Ⅲ	i	Y	medium		grassland	0-2	8.8	505	1200	3	3	4.5588	0.5742	2.9174	0.2784	0.51	0.06	0.36	0.03					30.2804	2.91366	14.5794	5.82748
107	12	Yao	2014	Ansai Soil and Water Conservation Comprehensive Test Station	109°19'23"E,36°51'30"N	36.86	109.32	j		b	1	Ⅲ	i	Y	medium		grassland	2-5	8.8	505	1200	3	3	2.1924	0.1276	2.8014	0.1392	0.27	0.02	0.34	0.03					11.7757	3.88499	17.3832	4.85615
107	13	Yao	2014	Ansai Soil and Water Conservation Comprehensive Test Station	109°19'23"E,36°51'30"N	36.86	109.32	j		b	1	Ⅲ	i	Y	medium		grassland	2-5	8.8	505	1200	3	3	3.4104	0.58	2.8014	0.1392	0.39	0.07	0.34	0.03					21.8692	2.91366	17.3832	4.85615
107	14	Yao	2014	Ansai Soil and Water Conservation Comprehensive Test Station	109°19'23"E,36°51'30"N	36.86	109.32	j		b	1	Ⅲ	i	Y	medium		grassland	2-5	8.8	505	1200	3	3	4.3094	0.493	2.8014	0.1392	0.44	0.11	0.34	0.03					26.9195	5.82125	17.3832	4.85615
107	15	Yao	2014	Ansai Soil and Water Conservation Comprehensive Test Station	109°19'23"E,36°51'30"N	36.86	109.32	j		b	1	Ⅲ	i	Y	medium		grassland	2-5	8.8	505	1200	3	3	2.6274	0.1624	2.8014	0.1392	0.33	0.04	0.34	0.03					17.9439	4.85632	17.3832	4.85615
107	16	Yao	2014	Ansai Soil and Water Conservation Comprehensive Test Station	109°19'23"E,36°51'30"N	36.86	109.32	j		b	1	Ⅲ	i	Y	medium		grassland	2-5	8.8	505	1200	3	3	4.0368	0.9338	2.8014	0.1392	0.52	0.04	0.34	0.03					22.9907	4.85511	17.3832	4.85615
107	17	Yao	2014	Ansai Soil and Water Conservation Comprehensive Test Station	109°19'23"E,36°51'30"N	36.86	109.32	j		b	1	Ⅲ	i	Y	medium		grassland	2-5	8.8	505	1200	3	3	5.3302	0.0754	2.8014	0.1392	0.58	0.4	0.34	0.03					26.9159	4.85615	17.3832	4.85615
107	18	Yao	2014	Ansai Soil and Water Conservation Comprehensive Test Station	109°19'23"E,36°51'30"N	36.86	109.32	j		b	1	Ⅲ	i	Y	medium		grassland	2-5	8.8	505	1200	3	3	3.799	0.5974	2.8014	0.1392	0.41	0.05	0.34	0.03					22.4299	4.85615	17.3832	4.85615
107	19	Yao	2014	Ansai Soil and Water Conservation Comprehensive Test Station	109°19'23"E,36°51'30"N	36.86	109.32	j		b	1	Ⅲ	i	Y	medium		grassland	2-5	8.8	505	1200	3	3	3.4336	0.6264	2.8014	0.1392	0.42	0.05	0.34	0.03					22.9909	4.8558	17.3832	4.85615
107	20	Yao	2014	Ansai Soil and Water Conservation Comprehensive Test Station	109°19'23"E,36°51'30"N	36.86	109.32	j		b	1	Ⅲ	i	Y	medium		grassland	2-5	8.8	505	1200	3	3	4.2572	0.4698	2.8014	0.1392	0.51	0.06	0.34	0.03					31.4019	2.91366	17.3832	4.85615
107	21	Yao	2014	Ansai Soil and Water Conservation Comprehensive Test Station	109°19'23"E,36°51'30"N	36.86	109.32	j		b	1	Ⅲ	i	Y	medium		grassland	2-5	8.8	505	1200	3	3	4.408	0.2784	2.8014	0.1392	0.5	0.06	0.34	0.03					28.5981	3.88499	17.3832	4.85615
107	22	Yao	2014	Ansai Soil and Water Conservation Comprehensive Test Station	109°19'23"E,36°51'30"N	36.86	109.32	j		b	1	Ⅲ	i	Y	medium		grassland	2-5	8.8	505	1200	3	3	3.7468	0.667	2.8014	0.1392	0.43	0.05	0.34	0.03					26.3551	1.94249	17.3832	4.85615
107	23	Yao	2014	Ansai Soil and Water Conservation Comprehensive Test Station	109°19'23"E,36°51'30"N	36.86	109.32	j		b	2	Ⅲ	i	Y	medium		grassland	5-10	8.8	505	1200	3	3	2.1402	0.0986	2.523	0.3712	0.24	0.04	0.31	0.03					12.3364	2.91383	11.7757	3.88499
107	24	Yao	2014	Ansai Soil and Water Conservation Comprehensive Test Station	109°19'23"E,36°51'30"N	36.86	109.32	j		b	2	Ⅲ	i	Y	medium		grassland	5-10	8.8	505	1200	3	3	3.277	0.5278	2.523	0.3712	0.39	0.11	0.31	0.03					19.0654	5.82748	11.7757	3.88499
107	25	Yao	2014	Ansai Soil and Water Conservation Comprehensive Test Station	109°19'23"E,36°51'30"N	36.86	109.32	j		b	2	Ⅲ	i	Y	medium		grassland	5-10	8.8	505	1200	3	3	3.712	0.1392	2.523	0.3712	0.38	0.01	0.31	0.03					21.8692	3.88482	11.7757	3.88499
107	26	Yao	2014	Ansai Soil and Water Conservation Comprehensive Test Station	109°19'23"E,36°51'30"N	36.86	109.32	j		b	2	Ⅲ	i	Y	medium		grassland	5-10	8.8	505	1200	3	3	2.349	0.1856	2.523	0.3712	0.27	0.01	0.31	0.03					14.5794	6.79882	11.7757	3.88499
107	27	Yao	2014	Ansai Soil and Water Conservation Comprehensive Test Station	109°19'23"E,36°51'30"N	36.86	109.32	j		b	2	Ⅲ	i	Y	medium		grassland	5-10	8.8	505	1200	3	3	2.8014	0.2262	2.523	0.3712	0.39	0.06	0.31	0.03					19.0654	5.82748	11.7757	3.88499
107	28	Yao	2014	Ansai Soil and Water Conservation Comprehensive Test Station	109°19'23"E,36°51'30"N	36.86	109.32	j		b	2	Ⅲ	i	Y	medium		grassland	5-10	8.8	505	1200	3	3	4.5182	0.3596	2.523	0.3712	0.52	0.7	0.31	0.03					22.4299	1.94249	11.7757	3.88499
107	29	Yao	2014	Ansai Soil and Water Conservation Comprehensive Test Station	109°19'23"E,36°51'30"N	36.86	109.32	j		b	2	Ⅲ	i	Y	medium		grassland	5-10	8.8	505	1200	3	3	2.8652	0.1566	2.523	0.3712	0.34	0.04	0.31	0.03					20.7477	2.91366	11.7757	3.88499
107	30	Yao	2014	Ansai Soil and Water Conservation Comprehensive Test Station	109°19'23"E,36°51'30"N	36.86	109.32	j		b	2	Ⅲ	i	Y	medium		grassland	5-10	8.8	505	1200	3	3	3.422	0.3248	2.523	0.3712	0.38	0.04	0.31	0.03					25.7944	1.94249	11.7757	3.88499
107	31	Yao	2014	Ansai Soil and Water Conservation Comprehensive Test Station	109°19'23"E,36°51'30"N	36.86	109.32	j		b	2	Ⅲ	i	Y	medium		grassland	5-10	8.8	505	1200	3	3	3.5206	0.696	2.523	0.3712	0.47	0.05	0.31	0.03					30.8411	11.655	11.7757	3.88499
107	32	Yao	2014	Ansai Soil and Water Conservation Comprehensive Test Station	109°19'23"E,36°51'30"N	36.86	109.32	j		b	2	Ⅲ	i	Y	medium		grassland	5-10	8.8	505	1200	3	3	4.2456	0.493	2.523	0.3712	0.49	0.05	0.31	0.03					27.4766	1.99446	11.7757	3.88499
107	33	Yao	2014	Ansai Soil and Water Conservation Comprehensive Test Station	109°19'23"E,36°51'30"N	36.86	109.32	j		b	2	Ⅲ	i	Y	medium		grassland	5-10	8.8	505	1200	3	3	3.1958	0.3538	2.523	0.3712	0.35	0.04	0.31	0.03					22.9907	10.6836	11.7757	3.88499
120	1	Xie et al.	2019	Shapotou Desert Research Station, Chinese Academy of Sciences	37°32'N,105°02'E	37.53	105.03	j		a	1	Ⅰ	i	Y	medium		desert	0-5	9.6	186	1339	3	3	1.84	0.13	0.26	0.05	0.41	0.01	0.29	0.01
120	2	Xie et al.	2019	Shapotou Desert Research Station, Chinese Academy of Sciences	37°32'N,105°02'E	37.53	105.03	j		a	1	Ⅰ	i	Y	medium		desert	0-5	9.6	186	1339	3	3	1.26	0.1	0.26	0.05	0.4	0.01	0.29	0.01
120	3	Xie et al.	2019	Shapotou Desert Research Station, Chinese Academy of Sciences	37°32'N,105°02'E	37.53	105.03	j		a	1	Ⅰ	i	Y	medium		desert	0-5	9.6	186	1339	3	3	1	0.17	0.26	0.05	0.36	0.02	0.29	0.01
120	4	Xie et al.	2019	Shapotou Desert Research Station, Chinese Academy of Sciences	37°32'N,105°02'E	37.53	105.03	j		a	1	Ⅰ	i	Y	medium		desert	0-5	9.6	186	1339	3	3	0.4	0.03	0.26	0.05	0.3	0.01	0.29	0.01
123	1	Sun et al.	2018	Dawutan, Maqin County	98°45'-100°56'E,33°43'-35°16'N	34.85	99.83	j		b	1	Ⅲ	i	Z	medium		grassland	0-5	0	492.7	4300	4	4	52.95	15.64	60.91	25.56	4.89	0.17	4.37	0.56	1.44	0.06	1.36	0.1	6.7	0.48	5.17	0.95
123	2	Sun et al.	2018	Dawutan, Maqin County	98°45'-100°56'E,33°43'-35°16'N	34.85	99.83	j		b	1	Ⅲ	i	Z	medium		grassland	0-5	0	492.7	4300	4	4	70.83	25.71	44.08	9.27	4.88	0.97	4.09	0.28	1.45	0.22	1.2	0.19	7.6	0.28	6.39	0.53
123	3	Sun et al.	2018	Dawutan, Maqin County	98°45'-100°56'E,33°43'-35°16'N	34.85	99.83	j		b	1	Ⅲ	i	Z	medium		grassland	0-5	0	492.7	4300	4	4	72.97	24.91	50.14	7.04	4.04	0.21	3.33	0.27	1.57	0.16	1.58	0.13	11.7	1.04	11.65	0.48
123	4	Sun et al.	2018	Dawutan, Maqin County	98°45'-100°56'E,33°43'-35°16'N	34.85	99.83	j		b	1	Ⅲ	i	Z	medium		grassland	0-5	0	492.7	4300	4	4	88.56	21.18	78.22	15.93	5.2	0.28	4.37	0.22	1.6	0.14	1.55	0.07	10.4	0.51	10.84	1.29
123	5	Sun et al.	2018	Dawutan, Maqin County	98°45'-100°56'E,33°43'-35°16'N	34.85	99.83	j		b	1	Ⅲ	i	Z	medium		grassland	0-5	0	492.7	4300	4	4	50.29	5.68	36.19	4.69	4.99	0.58	4.19	0.2	1.67	0.17	1.63	0.43	11.33	1.67	12.2	0.47
10	1	Zhang et al.	2009	Maowusu Sandland	37°27.5′-39°22.5′N，107°20′-111°30′E	38.33	109.42	i		a		Ⅱ	i	Y	coarse		desert	0-10	7.2	350	1200	5	5	0.04756	0.0029	0.04408	0.00232	0.006	0.001	0.006	0.001
10	2	Zhang et al.	2009	Maowusu Sandland	37°27.5′-39°22.5′N，107°20′-111°30′E	38.33	109.42	i		a		Ⅱ	i	Y	coarse		desert	0-10	7.2	350	1200	5	5	0.0754	0.01218	0.04408	0.00232	0.007	0.002	0.006	0.001
10	3	Zhang et al.	2009	Maowusu Sandland	37°27.5′-39°22.5′N，107°20′-111°30′E	38.33	109.42	i		a		Ⅱ	i	Y	coarse		desert	0-10	7.2	350	1200	5	5	0.1537	0.02378	0.04408	0.00232	0.013	0.004	0.006	0.001
10	4	Zhang et al.	2009	Maowusu Sandland	37°27.5′-39°22.5′N，107°20′-111°30′E	38.33	109.42	i		a		Ⅱ	i	Y	coarse		desert	0-10	7.2	350	1200	5	5	0.13688	0.05278	0.04408	0.00232	0.013	0.003	0.006	0.001
10	5	Zhang et al.	2009	Maowusu Sandland	37°27.5′-39°22.5′N，107°20′-111°30′E	38.33	109.42	i		a		Ⅱ	i	Y	coarse		desert	0-10	7.2	350	1200	5	5	0.30102	0.09802	0.04408	0.00232	0.022	0.005	0.006	0.001
10	6	Zhang et al.	2009	Maowusu Sandland	37°27.5′-39°22.5′N，107°20′-111°31′E	38.33	109.42	j	D	a		Ⅲ	i	Y	medium	moss	desert	1.5-11.5	7.2	406	1151	3	3	24.9342	1.73205	13.543	1.73205	0.39	0.190526	0.64	0.069282	0.37	0.138564	0.28	0.0519615	37.33	11.8992	25.67	8.72954	2.17	1.10851	1.23	0.138564
11	1	Hu et al.	2012	Huimin Township, Yanbian County	26°56'13"N,101°58'75"E	26.94	101.99	K		b	1	Ⅳ	ii	Y	fine		grassland	0-5	20.1	900	1400	3	3	18.3702	1.2272	16.552	0.9545	1.35994	0.4054	1.2113	0.0777	1.23099	0.02	1.14021	0.03078					15.3862	0.4894	14.1355	0.5982	10.6016	0.1825	11.6783	0.1095	0.94793	0.063156
11	2	Hu et al.	2012	Huimin Township, Yanbian County	26°56'13"N,101°58'75"E	26.94	101.99	K		b	2	Ⅳ	ii	Y	fine		grassland	5-10	20.1	900	1400	3	3	16.2923	0.5909	13.3378	0.3636	1.2528	0.08786	1.12105	0.02027	1.19142	0.00923	1.23143	0.00922					14.2676	0.3988	15.1919	0.3989	11.1884	0.2738	12.8856	0.2916	1.03193	0.05132
11	3	Hu et al.	2012	Huimin Township, Yanbian County	26°56'13"N,101°58'75"E	26.94	101.99	K		b	3	Ⅳ	ii	Y	fine		grassland	10-15	20.1	900	1400	3	3	10.396	0.773	9.30512	0.54544	0.87202	0.06081	0.936148	0.023708	1.1611	0.03077	0.971871	0.01846					11.0644	0.29	11.2819	0.3282	8.2567	0.19671	9.34764	0.10911	0.871236	0.08289
11	4	Hu et al.	2012	Huimin Township, Yanbian County	26°56'13"N,101°58'75"E	26.94	101.99	K		b	3	Ⅳ	ii	Y	fine		grassland	15-20	20.1	900	1400	3	3	8.31813	0.31817	7.90905	0.22726	0.52162	0.077725	0.494592	0.0135	0.952315	0.00923	1.08154	0.03846					13.2265	0.6164	14.8218	0.3806	12.6346	0.3103	10.5359	0.2008	0.153972	0.08684
14	1	Sun et al.	2018	Liudaogou watershed	38°46'-38°51' N，110°21'-110°23' E	38.81	110.37	j		b	1	Ⅲ	i	Y	medium		grassland	0-5	8.5	408.5	1184	3	3	16.8664	5.5448	3.1204	0.464
14	2	Sun et al.	2018	Liudaogou watershed	38°46'-38°51' N，110°21'-110°23' E	38.81	110.37	j		b	1	Ⅲ	i	Y	medium		grassland	0-5	8.6	408.5	1184	3	3	14.0418	3.3524	2.4882	0.9918
2	1	Zhang et al.	2021	Kubuqi Desert Inner Mongolia Forestry Research Institute Dalate Banner Research Base	40° 22′N，109° 51′E	40.37	109.85	j	A	a		Ⅱ	i	Y	medium	algae	desert		6.6	300	1002	5	5
2	2	Zhang et al.	2021	Kubuqi Desert Inner Mongolia Forestry Research Institute Dalate Banner Research Base	40° 22′N，109° 51′E	40.37	109.85	j	B	a		Ⅱ	i	Y	medium	mixed	desert		6.6	300	1002	5	5
2	3	Zhang et al.	2021	Kubuqi Desert Inner Mongolia Forestry Research Institute Dalate Banner Research Base	40° 22′N，109° 51′E	40.37	109.85	j	D	a		Ⅱ	i	Y	medium	moss	desert		6.6	300	1002	5	5
87	1	Li et al.	2010	Tongling Yangshanchong	30°54'N,117° 53'E	30.9	117.88	j	B	b		Ⅳ	ii	X	medium	mixed	grassland		16.2	1390	50	4	4	13.7808	6.525	2.7956	0.0928	0.12747	0.09754	0.00556	0.00936									19.06	5.7	9.94	2.46
87	2	Li et al.	2010	Tongling Yangshanchong	30°54'N,117° 53'E	30.9	117.88	j	A	b		Ⅳ	ii	X	medium	algae	grassland		16.2	1390	50	4	4	6.7454	3.1262	2.7956	0.0928	0.20094	0.19721	0.00556	0.00936									15.25	4.61	9.94	2.46
34	1	Wu	2018	Liudaogou watershed	110°50′E,38.83°N	38.83	110.83	j	A	b		Ⅲ	i	Y	medium	algae	grassland		8	408.5	1184	5	5	3.75221	1.10815	2.61947	0.791523	23.2584	16.5822	8.76404	6.78369													14.7541	1.22179	16.9399	1.22179	24.8289	1.82284
34	2	Wu	2018	Liudaogou watershed	110°50′E,38.83°N	38.83	110.83	j	A	b		Ⅲ	i	Y	medium	algae	grassland		8	408.5	1184	5	5	6.61947	2.21628	2.30088	1.42476	23.2584	14.3209	8.42697	1.50745													14.4809	1.83268	13.9344	0.611117	25.1169	1.2153
34	3	Wu	2018	Liudaogou watershed	110°50′E,38.83°N	38.83	110.83	j	C	b		Ⅲ	i	Y	medium	lichen	grassland		8	408.5	1184	5	5	6.0177	2.13697	2.61947	0.791523	26.6292	15.8285	8.76404	6.78369													18.306	3.05469	16.9399	1.22179	27.057	1.82284
34	4	Wu	2018	Liudaogou watershed	110°50′E,38.83°N	38.83	110.83	j	C	b		Ⅲ	i	Y	medium	lichen	grassland		8	408.5	1184	5	5	7.29204	2.05797	2.30088	1.42476	46.8539	10.5522	8.42697	1.50745													15.0273	2.4438	13.9344	0.611117	25.7146	3.03815
34	5	Wu	2018	Liudaogou watershed	110°50′E,38.83°N	38.83	110.83	j	D	b		Ⅲ	i	Y	medium	moss	grassland		8	408.5	1184	5	5	7.32743	1.58307	2.61947	0.791523	47.5281	15.074	8.76404	6.78369													33.3333	15.2737	16.9399	1.22179	29.0134	2.43038
34	6	Wu	2018	Liudaogou watershed	110°50′E,38.83°N	38.83	110.83	j	D	b		Ⅲ	i	Y	medium	moss	grassland		8	408.5	1184	5	5	8.56637	3.48274	2.30088	1.42476	42.4719	16.582	8.42697	1.50745													16.1202	1.22201	13.9344	0.611117	26.0397	1.2153
[truncated: 19 more columns]

## Sheet: SOC
study	author	soil texture	crust type	ecosystem	soil depth	rainfall	temperature	altitude	N[E]	N[C]	Xe	Se	Xc	Sc
1	Zhao et al.	j	C	a	1	Ⅱ	i	X	3	3	3.509	0.3306	0.6728	0.0406
2	Zhao et al.	j	D	a	1	Ⅱ	i	X	3	3	3.9614	0.1566	0.6728	0.0406
3	Zhao et al.	j	C	a	1	Ⅱ	i	X	3	3	3.77	0.1044	0.6728	0.0406
4	Zhao et al.	j	D	a	1	Ⅱ	i	X	3	3	7.105	0.7714	0.6728	0.0406
5	Zhao et al.	j	C	a	1	Ⅱ	i	X	3	3	2.349	0.0986	0.6728	0.0406
6	Zhao et al.	j	D	a	1	Ⅱ	i	X	3	3	5.22	0.2552	0.6728	0.0406
7	Zhao et al.	j	C	a	1	Ⅱ	i	X	3	3	2.3432	0.1972	0.5104	0.0232
8	Zhao et al.	j	D	a	1	Ⅱ	i	X	3	3	2.9928	0.1972	0.5104	0.0232
9	Zhao et al.	j	C	a	1	Ⅱ	i	X	3	3	3.3118	0.4408	0.5104	0.0232
10	Zhao et al.	j	D	a	1	Ⅱ	i	X	3	3	6.7164	0.7424	0.5104	0.0232
11	Zhao et al.	j	C	a	1	Ⅱ	i	X	3	3	1.45	0.0348	0.5104	0.0232
12	Zhao et al.	j	D	a	1	Ⅱ	i	X	3	3	4.9764	0.2088	0.5104	0.0232
1	Hu et al.	j	D	a		Ⅰ	ii	Y	3	3	0.18	0.0242487	0.09	0.0155885
2	Hu et al.	j	B	a		Ⅰ	ii	Y	3	3	0.15	0.0173205	0.09	0.0155885
1	Guo et al.	i	A	a	1	Ⅱ	i	X	3	3	2.80082	0.735339	1.82488	0.661522
2	Guo et al.	i	D	a	1	Ⅱ	i	X	3	3	5.38975	1.0291	3.60732	0.88203
1	Xiao et al.	j	D	b	1	Ⅲ	i	Y	4	4	0.8468	0.06612	0.16994	0.02668
1	Gao et al.	j	A	b	1	Ⅲ	i	Y	5	5	2.1924	0.0518768	2.9174	0.363137
2	Gao et al.	j	B	b	1	Ⅲ	i	Y	5	5	4.4544	0.622521	2.9174	0.363137
3	Gao et al.	j	B	b	1	Ⅲ	i	Y	5	5	4.6806	0.389076	2.9174	0.363137
4	Gao et al.	j	B	b	1	Ⅲ	i	Y	5	5	4.9126	0.830028	2.9174	0.363137
5	Gao et al.	j	B	b	1	Ⅲ	i	Y	5	5	4.8314	0.713306	2.9174	0.363137
6	Gao et al.	j	D	b	1	Ⅲ	i	Y	5	5	5.7826	0.985659	2.9174	0.363137
7	Gao et al.	j	A	b	1	Ⅲ	i	Y	5	5	2.1924	0.142661	2.8014	0.181569
8	Gao et al.	j	B	b	1	Ⅲ	i	Y	5	5	3.7526	0.505799	2.8014	0.181569
9	Gao et al.	j	B	b	1	Ⅲ	i	Y	5	5	3.828	0.376107	2.8014	0.181569
10	Gao et al.	j	B	b	1	Ⅲ	i	Y	5	5	3.9904	0.674398	2.8014	0.181569
11	Gao et al.	j	B	b	1	Ⅲ	i	Y	5	5	4.0832	0.466891	2.8014	0.181569
12	Gao et al.	j	D	b	1	Ⅲ	i	Y	5	5	3.799	0.674398	2.8014	0.181569
13	Gao et al.	j	A	b	2	Ⅲ	i	Y	5	5	2.1402	1.14129	0.783	0.47986
14	Gao et al.	j	B	b	2	Ⅲ	i	Y	5	5	3.48	0.285322	0.783	0.47986
15	Gao et al.	j	B	b	2	Ⅲ	i	Y	5	5	3.4336	0.363137	0.783	0.47986
16	Gao et al.	j	B	b	2	Ⅲ	i	Y	5	5	3.2886	0.752213	0.783	0.47986
17	Gao et al.	j	B	b	2	Ⅲ	i	Y	5	5	3.7584	0.505799	0.783	0.47986
18	Gao et al.	j	D	b	2	Ⅲ	i	Y	5	5	2.8652	0.1686	0.783	0.47986
1	Li et al.	j	A	b	1	Ⅲ	i	Y	6	6	16.1414	0.0928	4.7792	0.2494
2	Li et al.	j	B	b	1	Ⅲ	i	Y	6	6	16.4372	0.667	4.7792	0.2494
3	Li et al.	j	D	b	1	Ⅲ	i	Y	6	6	16.5126	0.754	4.7792	0.2494
1	Gao et al.	i	B	b		Ⅲ	i	Y	4	5	6.4148	2.8304	4.8546	0.7482
2	Gao et al.	i	B	b		Ⅲ	i	Y	4	5	9.3902	2.8188	4.8546	0.7482
3	Gao et al.	i	B	b		Ⅲ	i	Y	4	5	10.7068	4.9648	4.8546	0.7482
4	Gao et al.	i	B	b		Ⅲ	i	Y	4	5	6.1886	1.2992	4.8546	0.7482
5	Gao et al.	i	B	b		Ⅲ	i	Y	4	5	10.3356	4.321	4.8546	0.7482
6	Gao et al.	i	B	b		Ⅲ	i	Y	4	5	11.7044	3.7352	4.8546	0.7482
7	Gao et al.	i	B	b		Ⅲ	i	Y	4	5	11.1882	5.5042	4.8546	0.7482
8	Gao et al.	i	B	b		Ⅲ	i	Y	4	5	17.4174	2.0996	4.8546	0.7482
1	Cheng et al.	K	D	c		Ⅳ	ii	Y	3	3	32.7	4.9	21.9	3.7
2	Cheng et al.	K	D	c		Ⅳ	ii	Y	3	3	19.9	3.1	17.3	2.9
3	Cheng et al.	K	D	c		Ⅳ	ii	Y	3	3	23.7	2.2	16.7	2.3
4	Cheng et al.	K	D	c		Ⅳ	ii	Y	3	3	25.5	3	15.1	1.7
1	Xu et al.	j	B	b	1	Ⅲ	i	Z	3	3	78.1	6.53	6.77	0.16
2	Xu et al.	j	D	b	1	Ⅲ	i	Z	3	3	45.1	3.53	6.77	0.16
3	Xu et al.	j	B	b	1	Ⅲ	i	Z	3	3	42.75	2.06	7.99	0.04
4	Xu et al.	j	D	b	1	Ⅲ	i	Z	3	3	36.53	2.16	7.99	0.04
5	Xu et al.	j	B	b	2	Ⅲ	i	Z	3	3	37.08	0.75	8.13	0.01
6	Xu et al.	j	D	b	2	Ⅲ	i	Z	3	3	35.65	1.4	8.13	0.01
1	Liu et al.	j	D	a	1	Ⅲ	i	Y	5	5	4.06	0.950642	2.552	0.950642
2	Liu et al.	j	D	a	1	Ⅲ	i	Y	5	5	2.9	0.778152	1.392	0.259384
3	Liu et al.	j	D	a	2	Ⅲ	i	Y	5	5	2.088	0.259384	1.276	0.17249
1	Xie et al.	j	B	a	1	Ⅰ	i	Y	3	3	0.49	0.0173205	0.32	0.034641
2	Xie et al.	j	B	a	1	Ⅰ	i	Y	3	3	1.23	0.121244	0.32	0.034641
3	Xie et al.	j	B	a	1	Ⅰ	i	Y	3	3	1.54	0.069282	0.32	0.034641
4	Xie et al.	j	B	a	1	Ⅰ	i	Y	3	3	2.23	0.0866025	0.32	0.034641
1	Chen et al.	K	A	b		Ⅳ	ii	Y	3	3	14.61	3.58	25.6	6.78
2	Chen et al.	K	A	b		Ⅳ	ii	Y	3	3	29.56	2.01	25.6	6.78
3	Chen et al.	K	A	c		Ⅳ	ii	Y	3	3	30.6	7.21	25.6	6.78
4	Chen et al.	K	A	b		Ⅳ	ii	Y	3	3	28.98	2.81	20.74	3.18
5	Chen et al.	K	A	b		Ⅳ	ii	Y	3	3	24.73	4.92	20.74	3.18
6	Chen et al.	K	A	c		Ⅳ	ii	Y	3	3	20.63	6.87	20.74	3.18
7	Chen et al.	K	A	b		Ⅳ	ii	Y	3	3	14.34	7.29	27.84	1.18
8	Chen et al.	K	A	b		Ⅳ	ii	Y	3	3	12.53	1.64	27.84	1.18
9	Chen et al.	K	A	c		Ⅳ	ii	Y	3	3	30.94	14.2	27.84	1.18
1	Yang et al.	j	A	a	1	Ⅲ	i	Y	3	3	2.2156	0.0416905	2.93811	0.250143
2	Yang et al.	j	B	a	1	Ⅲ	i	Y	3	3	5.05743	1.16794	2.93811	0.250143
3	Yang et al.	j	D	a	1	Ⅲ	i	Y	3	3	5.804	0.75083	2.93811	0.250143
4	Yang et al.	j	A	a	1	Ⅲ	i	Y	3	3	2.21564	0.0833809	2.81772	0.125172
5	Yang et al.	j	B	a	1	Ⅲ	i	Y	3	3	4.07003	0.0833809	2.81772	0.125172
6	Yang et al.	j	D	a	1	Ⅲ	i	Y	3	3	3.82921	0.500557	2.81772	0.125172
7	Yang et al.	j	A	a	2	Ⅲ	i	Y	3	3	2.16747	0.0417206	2.5528	0.333705
8	Yang et al.	j	B	a	2	Ⅲ	i	Y	3	3	3.63654	0.876002	2.5528	0.333705
9	Yang et al.	j	D	a	2	Ⅲ	i	Y	3	3	2.8659	0.166762	2.5528	0.333705
1	Zhang et al.	K	A	b	1	Ⅳ	ii	Y	4	4	29.38	8.5	57.44	23.04
2	Zhang et al.	K	B	b	1	Ⅳ	ii	Y	4	4	43.01	14.5	57.44	23.04
3	Zhang et al.	K	D	b	1	Ⅳ	ii	Y	4	4	58.77	10.72	57.44	23.04
1	Zhang et al.	j	A	b	1	Ⅲ	i	Y	3	3	13.9175	1.60717	9.897	1.07214
2	Zhang et al.	j	A	b	2	Ⅲ	i	Y	3	3	11.4433	2.67844	8.969	2.14255
3	Zhang et al.	j	D	b	1	Ⅲ	i	Y	3	3	27.2165	4.28544	9.897	1.07214
4	Zhang et al.	j	D	b	2	Ⅲ	i	Y	3	3	23.1959	3.56941	8.969	2.14255
5	Zhang et al.	j	B	b	1	Ⅲ	i	Y	3	3	44.8454	6.96388	9.897	1.07214
6	Zhang et al.	j	B	b	2	Ⅲ	i	Y	3	3	43.6082	8.03533	8.969	2.14255
1	Fan et al.	i	A	a	1	Ⅰ	i	Y	5	5	3.886	0.8758	3.5728	0.3074
2	Fan et al.	i	B	a	1	Ⅰ	i	Y	5	5	4.553	0.0232	3.5728	0.3074
3	Fan et al.	i	D	a	1	Ⅰ	i	Y	5	5	4.8024	0.232	3.5728	0.3074
1	Liu et al.	j	A	a	1	Ⅱ	i	Y	3	3	4.1876	0.4002	0.6554	0.0174
2	Liu et al.	j	D	a	1	Ⅱ	i	Y	3	3	10.904	0.116	0.6554	0.0174
3	Liu et al.	j	A	a	1	Ⅱ	i	Y	3	3	2.5752	0.1276	0.5278	0.058
4	Liu et al.	j	D	a	1	Ⅱ	i	Y	3	3	9.628	0.7192	0.5278	0.058
5	Liu et al.	j	A	a	1	Ⅱ	i	Y	3	3	1.6878	0.0696	0.2204	0.0348
6	Liu et al.	j	D	a	1	Ⅱ	i	Y	3	3	5.4114	0.435	0.2204	0.0348
7	Liu et al.	j	A	a	1	Ⅱ	i	Y	3	3	1.0208	0.0638	0.1914	0.1044
8	Liu et al.	j	D	a	1	Ⅱ	i	Y	3	3	3.393	0.116	0.1914	0.1044
9	Liu et al.	j	A	a	1	Ⅱ	i	Y	3	3	4.7328	0.0812	0.8352	0.3422
10	Liu et al.	j	D	a	1	Ⅱ	i	Y	3	3	10.382	0.3016	0.8352	0.3422
1	Zhang et al.	j	D	c	1	Ⅳ	ii	Y	3	3	8.42236	0.516151	7.82609	1.29097
2	Zhang et al.	j	D	c	2	Ⅳ	ii	Y	3	3	7.975	1.42028	6.85714	1.16188
3	Zhang et al.	j	D	c	1	Ⅳ	ii	Y	3	3	8.86957	1.93643	7.82609	1.29097
4	Zhang et al.	j	D	c	2	Ⅳ	ii	Y	3	3	8.04969	2.06634	6.85714	1.16188
5	Zhang et al.	j	D	c	1	Ⅳ	ii	Y	3	3	9.91304	0.646055	7.82609	1.29097
6	Zhang et al.	j	D	c	2	Ⅳ	ii	Y	3	3	9.01863	0.646055	6.85714	1.16188
7	Zhang et al.	j	D	c	1	Ⅳ	ii	Y	3	3	9.689	1.54845	7.82609	1.29097
8	Zhang et al.	j	D	c	2	Ⅳ	ii	Y	3	3	9.09317	6.22845	6.85714	1.16188
9	Zhang et al.	j	D	c	1	Ⅳ	ii	Y	3	3	9.98758	1.29038	7.82609	1.29097
10	Zhang et al.	j	D	c	2	Ⅳ	ii	Y	3	3	9.54037	1.16047	6.85714	1.16188
1	Pang et al.	i	D	a		Ⅱ	i	Y	3	3	3.63	1.72	0.89	0.29
2	Pang et al.	i	A	a		Ⅱ	i	Y	3	3	1.62	0.63	0.89	0.29
1	Yao et al.	j	A	b	1	Ⅲ	i	Y	5	5	6.73	1.97	2.44	0.29
2	Yao et al.	j	B	b	1	Ⅲ	i	Y	5	5	5.45	1.24	2.44	0.29
3	Yao et al.	j	B	b	1	Ⅲ	i	Y	5	5	5.8	1.97	2.44	0.29
4	Yao et al.	j	D	b	1	Ⅲ	i	Y	5	5	6.14	2.76	2.44	0.29
5	Yao et al.	j	A	b		Ⅲ	i	Y	5	5	2.44	0.65	1.53	0.37
6	Yao et al.	j	B	b		Ⅲ	i	Y	5	5	2.27	0.46	1.53	0.37
7	Yao et al.	j	B	b		Ⅲ	i	Y	5	5	2.09	0.69	1.53	0.37
8	Yao et al.	j	D	b		Ⅲ	i	Y	5	5	2.41	0.69	1.53	0.37
9	Yao et al.	j	A	b	3	Ⅲ	i	Y	5	5	1.28	0.43	1.29	0.28
10	Yao et al.	j	B	b	3	Ⅲ	i	Y	5	5	1.72	0.44	1.29	0.28
11	Yao et al.	j	B	b	3	Ⅲ	i	Y	5	5	1.61	0.37	1.29	0.28
12	Yao et al.	j	D	b	3	Ⅲ	i	Y	5	5	1.47	0.47	1.29	0.28
1	Wang et al.	j	D	b	1	Ⅲ	i	Y	5	5	8.38413	1.28395	4.24949	2.05432
2	Wang et al.	j	D	b	1	Ⅲ	i	Y	5	5	9.87723	0.51358	9.07329	4.10903
3	Wang et al.	j	D	b	1	Ⅲ	i	Y	5	5	3.90495	0.51358	3.7901	0.518768
4	Wang et al.	j	D	b	1	Ⅲ	i	Y	5	5	6.31684	0.25679	5.74257	2.30852
5	Wang et al.	j	D	b	2	Ⅲ	i	Y	5	5	2.87129	0.77037	2.06733	1.28395
6	Wang et al.	j	D	b	2	Ⅲ	i	Y	5	5	3.10097	0.77037	3.10097	0.25679
1	Fan et al.	i	A	a	1	Ⅰ	i	Y	3	3	14.05	0.51	2.05	0.21
2	Fan et al.	i	B	a	1	Ⅰ	i	Y	3	3	19.48	1.35	2.05	0.21
3	Fan et al.	i	D	a	1	Ⅰ	i	Y	3	3	28.97	3.55	2.05	0.21
1	Zhang et al.	j	D	a		Ⅲ	i	Y	3	3	24.9342	1.73205	13.543	1.73205
1	Zhang et al.	j	A	b	1	Ⅲ	i	Y	3	3	4.9	0.710141	3.13	0.484974
2	Zhang et al.	j	A	b	1	Ⅲ	i	Y	3	3	5.14	0.173205	3.13	0.484974
3	Zhang et al.	j	B	b	1	Ⅲ	i	Y	3	3	6.7	0.848705	3.13	0.484974
4	Zhang et al.	j	D	b	1	Ⅲ	i	Y	3	3	9.78	0.710141	3.13	0.484974
1	Zheng et al.	K	D	b	1	Ⅳ	ii	Y	3	3	32	1.38564	19.8857	0.989694
2	Zheng et al.	K	B	b	1	Ⅳ	ii	Y	3	3	27.4286	1.58361	19.8857	0.989694
3	Zheng et al.	K	C	b	1	Ⅳ	ii	Y	3	3	24.2286	1.18767	19.8857	0.989694
4	Zheng et al.	K	A	b	1	Ⅳ	ii	Y	3	3	22.2857	1.18767	19.8857	0.989694
5	Zheng et al.	K	D	b	2	Ⅳ	ii	Y	3	3	28	1.58361	19.0857	0.39595
6	Zheng et al.	K	B	b	2	Ⅳ	ii	Y	3	3	25.1429	0.79172	19.0857	0.39595
7	Zheng et al.	K	C	b	2	Ⅳ	ii	Y	3	3	23.5429	0.989694	19.0857	0.39595
8	Zheng et al.	K	A	b	2	Ⅳ	ii	Y	3	3	21.8286	0.395774	19.0857	0.39595
9	Zheng et al.	j	D	b	1	Ⅳ	ii	Y	3	3	22.7069	0.542305	14.8814	0.650905
10	Zheng et al.	j	B	b	1	Ⅳ	ii	Y	3	3	20.0104	1.41024	14.8814	0.650905
11	Zheng et al.	j	C	b	1	Ⅳ	ii	Y	3	3	18.1908	1.62709	14.8814	0.650905
12	Zheng et al.	j	A	b	1	Ⅳ	ii	Y	3	3	16.4965	0.867757	14.8814	0.650905
13	Zheng et al.	j	D	b	2	Ⅳ	ii	Y	3	3	19.5545	0.976184	14.3595	0.976357
14	Zheng et al.	j	B	b	2	Ⅳ	ii	Y	3	3	18.1107	1.41024	14.3595	0.976357
15	Zheng et al.	j	C	b	2	Ⅳ	ii	Y	3	3	16.6668	0.976357	14.3595	0.976357
16	Zheng et al.	j	A	b	2	Ⅳ	ii	Y	3	3	15.4735	0.759331	14.3595	0.976357
1	Li et al.	j	D	b	1	Ⅲ	i	Y	3	3	0.6844	0.180826	0.3248	0.0703213
2	Li et al.	j	A	b	1	Ⅲ	i	Y	3	3	0.1972	0.0803672	0.3248	0.0703213
1	Li et al.	j	A	a	1	Ⅰ	i	Y	5	5	3.91	0.55	2.88	2.29
2	Li et al.	j	C	a	1	Ⅰ	i	Y	5	5	4.3	0.37	2.88	2.29
3	Li et al.	j	D	a	1	Ⅰ	i	Y	5	5	6.62	0.71	2.88	2.29
4	Li et al.	j	A	a	1	Ⅰ	i	Y	5	5	2.12	0.5	2.06	0.45
5	Li et al.	j	C	a	1	Ⅰ	i	Y	5	5	2.42	0.26	2.06	0.45
6	Li et al.	j	D	a	1	Ⅰ	i	Y	5	5	3.88	0.61	2.06	0.45
1	Sun et al.	i	C	a	1	Ⅱ	i	Y	5	5	3.05	2.14663	2.66	1.4758
2	Sun et al.	i	D	a	1	Ⅱ	i	Y	5	5	4.59	0.827345	3.66	1.4758
1	Zhou et al.	i	A	a	1	Ⅱ	i	Y	5	5	11.74	1.85594	0.8	0.156525
2	Zhou et al.	i	C	a	1	Ⅱ	i	Y	5	5	16.47	3.01869	0.8	0.156525
3	Zhou et al.	i	D	a	1	Ⅱ	i	Y	5	5	20.92	1.29692	0.8	0.156525
1	Wang et al.	j	D	b	1	Ⅲ	ii	Y	3	3	2.4534	0.493	1.2818	0.2146
2	Wang et al.	j	D	b	2	Ⅲ	ii	Y	3	3	2.117	0.5684	1.3688	0.3074
3	Wang et al.	j	D	b	1	Ⅲ	ii	Y	3	3	5.6144	1.334	3.2364	0.6786
4	Wang et al.	j	D	b	2	Ⅲ	ii	Y	3	3	4.901	0.8932	3.2712	0.116
1	Li et al.	j	D	b	1	Ⅲ	i	Y	6	6	12.1394	5.4346	4.0252	1.3224
2	Li et al.	j	D	b	2	Ⅲ	i	Y	6	6	4.7792	2.4012	2.9986	1.7168
3	Li et al.	j	B	b	1	Ⅲ	i	Y	6	6	9.7324	3.2886	4.0252	1.3224
4	Li et al.	j	B	b	2	Ⅲ	i	Y	6	6	3.393	1.4732	2.9986	1.7168
5	Li et al.	j	D	b	1	Ⅲ	i	Y	6	6	7.2152	3.074	2.6448	0.0986
6	Li et al.	j	D	b	2	Ⅲ	i	Y	6	6	3.393	0.0232	3.0334	0.0928
7	Li et al.	j	B	b	1	Ⅲ	i	Y	6	6	11.3042	2.436	2.6448	0.0986
8	Li et al.	j	B	b	2	Ⅲ	i	Y	6	6	3.2596	0.0174	3.0334	0.0928
1	Wang	j	D	b	1	Ⅲ	i	Y	4	4	2.32688	0.378264	0.916997	0.183402
2	Wang	j	D	b	1	Ⅲ	i	Y	4	4	0.56166	0.068788	0.504351	0.091698
3	Wang	j	D	b	1	Ⅲ	i	Y	4	4	0.320949	0.0802372	0.320949	0.0802372
4	Wang	j	D	b	2	Ⅲ	i	Y	4	4	0.263639	0.183396	0.263639	0.183396
5	Wang	j	D	b	2	Ⅲ	i	Y	4	4	0.171935	0.045849	0.171935	0.045849
6	Wang	j	D	b	3	Ⅲ	i	Y	4	4	0.206324	0.034394	0.126086	0.045849
7	Wang	j	D	b	1	Ⅲ	i	Y	4	4	1.45115	0.165062	0.467668	0.061886
8	Wang	j	D	b	1	Ⅲ	i	Y	4	4	0.495178	0.103165	0.440158	0.158166
9	Wang	j	D	b	1	Ⅲ	i	Y	4	4	0.543321	0.116928	0.51581	0.185693
10	Wang	j	D	b	2	Ⅲ	i	Y	4	4	0.481423	0.04814	0.529565	0.226954
11	Wang	j	D	b	2	Ⅲ	i	Y	4	4	0.426404	0.130674	0.385139	0.158166
12	Wang	j	D	b	3	Ⅲ	i	Y	4	4	0.453908	0.116928	0.364506	0.089436
1	He et al.	j	A	c	1	Ⅰ	i	Y	3	3	4.8386	0.8756	1.73321	0.250143
2	He et al.	j	B	c	1	Ⅰ	i	Y	3	3	6.71628	0.250143	1.73321	0.250143
3	He et al.	j	B	c	1	Ⅰ	i	Y	3	3	16.8303	1.36986	1.73321	0.250143
1	Tao	j	A	a		Ⅰ	i	X	5	5	1.063	0.1364	0.809	0.0916788
2	Tao	j	C	a		Ⅰ	i	X	5	5	1.266	0.18783	0.809	0.0916788
1	Song	j	A	b	1	Ⅳ	ii	X	5	5	6.52	1.52053	7.17	2.77272
2	Song	j	B	b	1	Ⅳ	ii	X	5	5	7.21	0.245967	7.17	2.77272
3	Song	j	D	b	1	Ⅳ	ii	X	5	5	8.83	1.58761	7.17	2.77272
1	Meng et al.	j	D	b	1	Ⅱ	i	Y	3	3	3.7236	0.39179	3.103	0.452065
2	Meng et al.	j	D	b	1	Ⅱ	i	Y	3	3	3.3582	0.482203	2.407	0.271239
3	Meng et al.	j	D	b	2	Ⅱ	i	Y	3	3	3.248	0.401836	1.9836	0.472157
4	Meng et al.	j	D	b	3	Ⅱ	i	Y	3	3	3.0914	0.492249	2.1112	0.994544
5	Meng et al.	j	D	b	3	Ⅱ	i	Y	3	3	2.9232	0.411882	1.8792	0.773534
1	Meng et al.	j	D	b	1	Ⅱ	i	Y	3	3	3.09488	1.67235	2.50855	2.10276
2	Meng et al.	j	D	b	1	Ⅱ	i	Y	3	3	2.25032	1.77075	2.02897	2.21344
3	Meng et al.	j	D	b	2	Ⅱ	i	Y	3	3	1.95519	1.43881	1.62318	2.10276
4	Meng et al.	j	D	b	3	Ⅱ	i	Y	3	3	1.32805	1.10673	0.99604	1.32807
1	Zhao et al.	j	C	a	1	Ⅱ	i	X	3	3	3.509	0.3306	0.6728	0.0406
2	Zhao et al.	j	D	a	1	Ⅱ	i	X	3	3	3.9614	0.1566	0.6728	0.0406
3	Zhao et al.	j	C	a	1	Ⅱ	i	X	3	3	3.77	0.1044	0.6728	0.0406
4	Zhao et al.	j	D	a	1	Ⅱ	i	X	3	3	7.279	0.6554	0.6728	0.0406
5	Zhao et al.	j	C	a	1	Ⅱ	i	X	3	3	2.349	0.0986	0.6728	0.0406
6	Zhao et al.	j	D	a	1	Ⅱ	i	X	3	3	5.22	0.2552	0.6728	0.0406
7	Zhao et al.	j	D	a	1	Ⅱ	i	X	3	3	7.7894	0.493	0.6728	0.0406
8	Zhao et al.	j	C	a	1	Ⅱ	i	X	3	3	2.3432	0.1972	0.5104	0.0232
9	Zhao et al.	j	D	a	1	Ⅱ	i	X	3	3	2.9928	0.1972	0.5104	0.0232
10	Zhao et al.	j	C	a	1	Ⅱ	i	X	3	3	3.3118	0.0928	0.5104	0.0232
11	Zhao et al.	j	D	a	1	Ⅱ	i	X	3	3	6.7164	0.7424	0.5104	0.0232
12	Zhao et al.	j	C	a	1	Ⅱ	i	X	3	3	1.45	0.0348	0.5104	0.0232
13	Zhao et al.	j	D	a	1	Ⅱ	i	X	3	3	4.9764	0.2088	0.5104	0.0232
14	Zhao et al.	j	D	a	1	Ⅱ	i	X	3	3	6.3162	0.3364	0.5104	0.0232
1	Xiao et al.	j	D	b	1	Ⅲ	i	Y	3	3	5.76831	2.85454	0.570488	0.219603
2	Xiao et al.	j	D	b	1	Ⅲ	i	Y	3	3	2.0918	0.659011	0.507094	0.1095
3	Xiao et al.	j	D	b	2	Ⅲ	i	Y	3	3	1.26776	0.329505	0.5071	0.1095
4	Xiao et al.	j	D	b	1	Ⅲ	i	Y	3	3	5.71589	3.73004	1.18621	0.266417
5	Xiao et al.	j	D	b	1	Ⅲ	i	Y	3	3	3.88959	2.13174	0.974939	0.133209
6	Xiao et al.	j	D	b	2	Ⅲ	i	Y	3	3	4.90852	4.6623	0.99412	0.133209
1	Zhang et al.	j	B	a	1	Ⅰ	i	Y	8	8	0.269294	0.183242	0.0726736	0.025694
2	Zhang et al.	j	B	a	2	Ⅰ	i	Y	8	8	0.109156	0.117131	0.0446213	0.015776
3	Zhang et al.	j	B	a	3	Ⅰ	i	Y	8	8	0.080098	0.0771029	0.0398639	0.014094
4	Zhang et al.	j	A	a	1	Ⅰ	i	Y	8	8	0.19401	0.0577452	0.0388796	0.013746
5	Zhang et al.	j	A	a	2	Ⅰ	i	Y	8	8	0.102718	0.0464258	0.0418324	0.01479
6	Zhang et al.	j	A	a	3	Ⅰ	i	Y	8	8	0.07047	0.0406841	0.0237871	0.00841
1	Gao et al.	j	A	b	1	Ⅲ	i	Y	5	5	2.1853	0.25878	3.0479	0.05751
2	Gao et al.	j	A	b	1	Ⅲ	i	Y	5	5	2.1853	0.25878	2.76038	0.08627
3	Gao et al.	j	A	b	2	Ⅲ	i	Y	5	5	2.1853	0.25878	2.44409	0.20128
4	Gao et al.	j	B	b	1	Ⅲ	i	Y	5	5	4.48562	0.25879	3.0479	0.05751
5	Gao et al.	j	B	b	1	Ⅲ	i	Y	5	5	3.76677	0.20128	2.76038	0.08627
6	Gao et al.	j	B	b	2	Ⅲ	i	Y	5	5	3.47923	0.17252	2.44409	0.20128
7	Gao et al.	j	B	b	1	Ⅲ	i	Y	5	5	4.6869	0.17252	3.0479	0.05751
8	Gao et al.	j	B	b	1	Ⅲ	i	Y	5	5	3.79553	0.20128	2.76038	0.08627
9	Gao et al.	j	B	b	2	Ⅲ	i	Y	5	5	3.42173	0.23003	2.44409	0.20128
10	Gao et al.	j	B	b	1	Ⅲ	i	Y	5	5	4.91693	0.3738	3.0479	0.05751
11	Gao et al.	j	B	b	1	Ⅲ	i	Y	5	5	3.96805	0.3163	2.76038	0.08627
12	Gao et al.	j	B	b	2	Ⅲ	i	Y	5	5	3.27796	0.3738	2.44409	0.20128
13	Gao et al.	j	B	b	1	Ⅲ	i	Y	5	5	5.00319	0.28754	3.0479	0.05751
14	Gao et al.	j	B	b	1	Ⅲ	i	Y	5	5	4.16933	0.23003	2.76038	0.08627
15	Gao et al.	j	B	b	2	Ⅲ	i	Y	5	5	3.79553	0.28754	2.44409	0.20128
16	Gao et al.	j	D	b	1	Ⅲ	i	Y	5	5	5.77955	0.43131	3.0479	0.05751
17	Gao et al.	j	D	b	1	Ⅲ	i	Y	5	5	3.82428	0.25879	2.76038	0.08627
18	Gao et al.	j	D	b	2	Ⅲ	i	Y	5	5	2.84665	0.08626	2.44409	0.20128
1	Zhou	i	D	b	1	Ⅲ	ii	Y	5	5	10.585	0.464	9.4308	0.1856
2	Zhou	i	B	b	1	Ⅲ	ii	Y	5	5	10.4806	0.6554	9.4308	0.1856
3	Zhou	i	A	b	1	Ⅲ	ii	Y	5	5	10.1326	0.435	9.4308	0.1856
1	Guo	i	A	a	1	Ⅱ	i	Y	3	3	5.89	1.5242	0.96	0.242487
2	Guo	i	D	a	1	Ⅱ	i	Y	3	3	2.32	1.47224	0.96	0.242487
3	Guo	i	A	a	1	Ⅱ	i	Y	3	3	3.7	1.2644	0.81	0.190526
4	Guo	i	D	a	1	Ⅱ	i	Y	3	3	1.7	0.606218	0.81	0.190526
5	Guo	i	A	a	2	Ⅱ	i	Y	3	3	2.68	1.17779	0.66	0.225167
6	Guo	i	D	a	2	Ⅱ	i	Y	3	3	1.3	0.588897	0.66	0.225167
1	Liang	i	A	a	1	Ⅱ	i	Y	5	5	8.434	0.717	5.434	0.121
2	Liang	i	A	a	2	Ⅱ	i	Y	5	5	7.29	0.534	4.328	0.507
3	Liang	i	A	a	3	Ⅱ	i	Y	5	5	5.254	0.72	3.895	0.549
4	Liang	i	A	a	3	Ⅱ	i	Y	5	5	4.513	0.609	3.564	0.471
5	Liang	i	D	a	1	Ⅱ	i	Y	5	5	9.965	0.597	5.434	0.121
6	Liang	i	D	a	2	Ⅱ	i	Y	5	5	8.328	0.724	4.328	0.507
7	Liang	i	D	a	3	Ⅱ	i	Y	5	5	6.012	0.539	3.895	0.549
8	Liang	i	D	a	3	Ⅱ	i	Y	5	5	4.6	0.53	3.564	0.471
1	Li	i	D	a	1	Ⅱ	i	Y	5	5	2.96988	1.1719	1.86345	0.390632
2	Li	i	A	a	1	Ⅱ	i	Y	5	5	2.62048	0.390632	1.86345	0.390632
1	Li	i	D	a	1	Ⅱ	i	Y	3	3	2.436	0.0406	0.8236	0.0116
2	Li	i	D	a	1	Ⅱ	i	Y	3	3	1.8966	0.0232	2.059	0.0174
3	Li	i	D	a	1	Ⅱ	i	Y	3	3	3.741	0.0696	2.7086	0.0116
4	Li	i	D	a	1	Ⅱ	i	Y	3	3	2.0242	0.0174	3.9556	0.00058
5	Li	i	D	a	2	Ⅱ	i	Y	3	3	2.0532	0.058	0.6438	0.0232
6	Li	i	D	a	2	Ⅱ	i	Y	3	3	2.5114	0.0464	1.363	0.0232
7	Li	i	D	a	2	Ⅱ	i	Y	3	3	3.2364	0.0812	1.885	0.00058
8	Li	i	D	a	2	Ⅱ	i	Y	3	3	10.063	0.1798	2.9928	0.0348
9	Li	i	A	a	1	Ⅱ	i	Y	3	3	1.8096	0.058	0.8236	0.0116
10	Li	i	A	a	1	Ⅱ	i	Y	3	3	3.1552	0.0986	2.059	0.0174
11	Li	i	A	a	1	Ⅱ	i	Y	3	3	4.0542	0.0116	2.7086	0.0116
12	Li	i	A	a	1	Ⅱ	i	Y	3	3	4.6922	0.1102	3.9556	0.00058
13	Li	i	A	a	2	Ⅱ	i	Y	3	3	1.6414	0.0522	0.6438	0.0232
14	Li	i	A	a	2	Ⅱ	i	Y	3	3	2.4128	0.0174	1.363	0.0232
15	Li	i	A	a	2	Ⅱ	i	Y	3	3	3.1204	0.1102	1.885	0.00058
16	Li	i	A	a	2	Ⅱ	i	Y	3	3	3.2016	0.0116	2.9928	0.0348
1	Sun	j	A	a	1	Ⅱ	i	Y	3	3	22.6432	8.09699	9.628	1.84844
2	Mon	j	D	a	1	Ⅱ	i	Y	3	3	11.4956	7.92621	9.628	1.84844
3	Tue	j	D	a	1	Ⅱ	i	Y	3	3	17.9394	4.35992	9.628	1.84844
4	Wed	j	C	a	1	Ⅱ	i	Y	3	3	49.3232	5.4951	9.628	1.84844
5	Thu	j	A	a	2	Ⅱ	i	Y	3	3	20.2652	12.7181	5.4578	1.27583
6	Fri	j	D	a	2	Ⅱ	i	Y	3	3	7.0934	6.03758	5.4578	1.27583
7	Sat	j	D	a	2	Ⅱ	i	Y	3	3	15.138	2.9334	5.4578	1.27583
8	Sun	j	C	a	2	Ⅱ	i	Y	3	3	37.7348	7.10245	5.4578	1.27583
9	Mon	j	A	a	3	Ⅱ	i	Y	3	3	21.518	13.4816	4.2746	0.884039
10	Tue	j	D	a	3	Ⅱ	i	Y	3	3	5.9914	3.13432	4.2746	0.884039
11	Wed	j	D	a	3	Ⅱ	i	Y	3	3	18.6586	2.39092	4.2746	0.884039
12	Thu	j	C	a	3	Ⅱ	i	Y	3	3	27.8052	8.50887	4.2746	0.884039
1	Chen	j	D	a	1	Ⅲ	i	Y	4	4	10.9606	2.39772	1.65551	1.94095
2	Chen	j	D	a	1	Ⅲ	i	Y	4	4	14.2146	2.3976	1.65551	0.228346
1	Han	j	A	a	1	Ⅱ	i	Y	3	3	6.32	0.07	4.59	0.69
2	Han	j	D	a	1	Ⅱ	i	Y	3	3	8.05	0.03	4.59	0.69
1	Ren	j	A	a	1	Ⅱ	i	Y	3	3	6.7048	0.6496	4.9126	0.493
2	Ren	j	A	a	1	Ⅱ	i	Y	3	3	3.683	0.4872	2.5462	0.10962
3	Ren	j	A	a	2	Ⅱ	i	Y	3	3	2.3142	0.0551	1.2412	0.1044
4	Ren	j	A	a	3	Ⅱ	i	Y	3	3	2.204	0.004524	0.841	0.2668
5	Ren	j	A	a	1	Ⅱ	i	Y	3	3	13.3342	1.4848	5.5506	0.2204
6	Ren	j	A	a	1	Ⅱ	i	Y	3	3	5.5738	0.1334	4.147	0.0928
7	Ren	j	A	a	2	Ⅱ	i	Y	3	3	3.132	0.1682	1.4036	0.0464
8	Ren	j	A	a	3	Ⅱ	i	Y	3	3	2.4882	0.348	1.4152	0.02146
9	Ren	j	D	a	1	Ⅱ	i	Y	3	3	17.3942	0.7772	5.5506	0.2204
10	Ren	j	D	a	1	Ⅱ	i	Y	3	3	10.382	0.02552	4.147	0.0928
11	Ren	j	D	a	2	Ⅱ	i	Y	3	3	3.4742	0.1218	1.4036	0.0464
12	Ren	j	D	a	3	Ⅱ	i	Y	3	3	2.3722	0.2088	1.4152	0.02146
1	Ping et al.	j	D	b	1	Ⅲ	ii	X	3	3	2.74556	0.190219	1.42769	0.190219
2	Ping et al.	j	D	b	1	Ⅲ	ii	X	3	3	3.02012	0.0951145	1.42769	0.190219
3	Ping et al.	j	D	b	1	Ⅲ	ii	X	3	3	3.34959	0.0951045	1.42769	0.190219
4	Ping et al.	j	D	b	1	Ⅲ	ii	X	3	3	3.78887	0.0951145	1.42769	0.190219
5	Ping et al.	j	D	b	1	Ⅲ	ii	X	3	3	6.20496	0.190269	1.42769	0.190219
6	Ping et al.	j	D	b	1	Ⅲ	ii	X	3	3	2.03172	0.0951045	2.19645	0.0951145
7	Ping et al.	j	D	b	1	Ⅲ	ii	X	3	3	2.52592	0.0951045	2.19645	0.0951145
8	Ping et al.	j	D	b	1	Ⅲ	ii	X	3	3	2.9103	0.0951145	2.19645	0.0951145
9	Ping et al.	j	D	b	1	Ⅲ	ii	X	3	3	3.23976	0.0951045	2.19645	0.0951145
10	Ping et al.	j	D	b	1	Ⅲ	ii	X	3	3	5.65586	0.190219	2.19645	0.0951145
11	Ping et al.	j	D	b	2	Ⅲ	ii	X	3	3	1.9768	0.190219	1.92189	0.0951045
12	Ping et al.	j	D	b	2	Ⅲ	ii	X	3	3	2.41609	0.0951145	1.92189	0.0951045
13	Ping et al.	j	D	b	2	Ⅲ	ii	X	3	3	2.85539	0.190219	1.92189	0.0951045
14	Ping et al.	j	D	b	2	Ⅲ	ii	X	3	3	3.02012	0.285324	1.92189	0.0951045
15	Ping et al.	j	D	b	2	Ⅲ	ii	X	3	3	5.27148	0.285324	1.92189	0.0951045
1	Cao et al.	j	A	b	1	Ⅲ	i	Y	3	3	15.138	0.754	3.1784	0.638
2	Cao et al.	j	B	b	1	Ⅲ	i	Y	3	3	15.2424	1.2006	3.1784	0.638
3	Cao et al.	j	D	b	1	Ⅲ	i	Y	3	3	14.326	2.1866	3.1784	0.638
1	Qin et al.	j	A	b		Ⅲ	i	Z	3	3	18.02	3.73	19.89	3.63
2	Qin et al.	j	C	b		Ⅲ	i	Z	3	3	12.88	2.47	19.89	3.63
3	Qin et al.	j	D	b		Ⅲ	i	Z	3	3	19.41	4.48	19.89	3.63
1	Li et al.	j	A	b	1	Ⅲ	i	Y	3	3	16.1414	0.0928	4.7792	0.2494
2	Li et al.	j	B	b	1	Ⅲ	i	Y	3	3	16.4372	0.667	4.7792	0.2494
3	Li et al.	j	D	b	1	Ⅲ	i	Y	3	3	16.5126	0.754	4.7792	0.2494
1	JIA et al.	j		a	1	Ⅲ	i	Y	3	3	7.05882	0.916982	4.23529	1.52829
2	JIA et al.	j		a	1	Ⅲ	i	Y	3	3	5.11765	0.61131	2.29412	0.916965
3	JIA et al.	j		a	2	Ⅲ	i	Y	3	3	3.52941	0.305707	2.11765	0.305707
1	Yao	j		b	1	Ⅲ	i	Y	3	3	2.1924	0.0464	2.9174	0.2784
2	Yao	j		b	1	Ⅲ	i	Y	3	3	3.596	0.4002	2.9174	0.2784
3	Yao	j		b	1	Ⅲ	i	Y	3	3	4.7734	0.261	2.9174	0.2784
4	Yao	j		b	1	Ⅲ	i	Y	3	3	3.1146	0.1682	2.9174	0.2784
5	Yao	j		b	1	Ⅲ	i	Y	3	3	4.9938	1.1136	2.9174	0.2784
6	Yao	j		b	1	Ⅲ	i	Y	3	3	6.2756	0.5394	2.9174	0.2784
7	Yao	j		b	1	Ⅲ	i	Y	3	3	5.7826	0.8816	2.9174	0.2784
8	Yao	j		b	1	Ⅲ	i	Y	3	3	4.6458	1.044	2.9174	0.2784
9	Yao	j		b	1	Ⅲ	i	Y	3	3	4.9822	0.5394	2.9174	0.2784
10	Yao	j		b	1	Ⅲ	i	Y	3	3	5.5332	0.1102	2.9174	0.2784
11	Yao	j		b	1	Ⅲ	i	Y	3	3	4.5588	0.5742	2.9174	0.2784
12	Yao	j		b	1	Ⅲ	i	Y	3	3	2.1924	0.1276	2.8014	0.1392
13	Yao	j		b	1	Ⅲ	i	Y	3	3	3.4104	0.58	2.8014	0.1392
14	Yao	j		b	1	Ⅲ	i	Y	3	3	4.3094	0.493	2.8014	0.1392
15	Yao	j		b	1	Ⅲ	i	Y	3	3	2.6274	0.1624	2.8014	0.1392
16	Yao	j		b	1	Ⅲ	i	Y	3	3	4.0368	0.9338	2.8014	0.1392
17	Yao	j		b	1	Ⅲ	i	Y	3	3	5.3302	0.0754	2.8014	0.1392
18	Yao	j		b	1	Ⅲ	i	Y	3	3	3.799	0.5974	2.8014	0.1392
19	Yao	j		b	1	Ⅲ	i	Y	3	3	3.4336	0.6264	2.8014	0.1392
20	Yao	j		b	1	Ⅲ	i	Y	3	3	4.2572	0.4698	2.8014	0.1392
21	Yao	j		b	1	Ⅲ	i	Y	3	3	4.408	0.2784	2.8014	0.1392
22	Yao	j		b	1	Ⅲ	i	Y	3	3	3.7468	0.667	2.8014	0.1392
23	Yao	j		b	2	Ⅲ	i	Y	3	3	2.1402	0.0986	2.523	0.3712
24	Yao	j		b	2	Ⅲ	i	Y	3	3	3.277	0.5278	2.523	0.3712
25	Yao	j		b	2	Ⅲ	i	Y	3	3	3.712	0.1392	2.523	0.3712
26	Yao	j		b	2	Ⅲ	i	Y	3	3	2.349	0.1856	2.523	0.3712
27	Yao	j		b	2	Ⅲ	i	Y	3	3	2.8014	0.2262	2.523	0.3712
28	Yao	j		b	2	Ⅲ	i	Y	3	3	4.5182	0.3596	2.523	0.3712
29	Yao	j		b	2	Ⅲ	i	Y	3	3	2.8652	0.1566	2.523	0.3712
30	Yao	j		b	2	Ⅲ	i	Y	3	3	3.422	0.3248	2.523	0.3712
31	Yao	j		b	2	Ⅲ	i	Y	3	3	3.5206	0.696	2.523	0.3712
32	Yao	j		b	2	Ⅲ	i	Y	3	3	4.2456	0.493	2.523	0.3712
33	Yao	j		b	2	Ⅲ	i	Y	3	3	3.1958	0.3538	2.523	0.3712
1	Xie et al.	j		a	1	Ⅰ	i	Y	3	3	1.84	0.13	0.26	0.05
2	Xie et al.	j		a	1	Ⅰ	i	Y	3	3	1.26	0.1	0.26	0.05
3	Xie et al.	j		a	1	Ⅰ	i	Y	3	3	1	0.17	0.26	0.05
4	Xie et al.	j		a	1	Ⅰ	i	Y	3	3	0.4	0.03	0.26	0.05
1	Sun et al.	j		b	1	Ⅲ	i	Z	4	4	52.95	15.64	60.91	25.56
2	Sun et al.	j		b	1	Ⅲ	i	Z	4	4	70.83	25.71	44.08	9.27
3	Sun et al.	j		b	1	Ⅲ	i	Z	4	4	72.97	24.91	50.14	7.04
4	Sun et al.	j		b	1	Ⅲ	i	Z	4	4	88.56	21.18	78.22	15.93
5	Sun et al.	j		b	1	Ⅲ	i	Z	4	4	50.29	5.68	36.19	4.69
1	Zhang et al.	i		a		Ⅱ	i	Y	5	5	0.04756	0.0029	0.04408	0.00232
2	Zhang et al.	i		a		Ⅱ	i	Y	5	5	0.0754	0.01218	0.04408	0.00232
3	Zhang et al.	i		a		Ⅱ	i	Y	5	5	0.1537	0.02378	0.04408	0.00232
4	Zhang et al.	i		a		Ⅱ	i	Y	5	5	0.13688	0.05278	0.04408	0.00232
5	Zhang et al.	i		a		Ⅱ	i	Y	5	5	0.30102	0.09802	0.04408	0.00232
6	Zhang et al.	i	D	a		Ⅱ	i	Y	5	5	0.29232	0.07018	0.04408	0.00232
1	Hu et al.	K		b	1	Ⅳ	ii	Y	3	3	18.3702	1.2272	16.552	0.9545
2	Hu et al.	K		b	2	Ⅳ	ii	Y	3	3	16.2923	0.5909	13.3378	0.3636
3	Hu et al.	K		b	3	Ⅳ	ii	Y	3	3	10.396	0.773	9.30512	0.54544
4	Hu et al.	K		b	3	Ⅳ	ii	Y	3	3	8.31813	0.31817	7.90905	0.22726
1	Sun et al.	j		b	1	Ⅲ	i	Y	3	3	16.8664	5.5448	3.1204	0.464
2	Sun et al.	j		b	1	Ⅲ	i	Y	3	3	14.0418	3.3524	2.4882	0.9918
1	Li et al.	j	B	b		Ⅳ	ii	X	4	4	13.7808	6.525	2.7956	0.0928
2	Li et al.	j	A	b		Ⅳ	ii	X	4	4	6.7454	3.1262	2.7956	0.0928
1	Wu	j	A	b		Ⅲ	i	Y	5	5	3.75221	1.10815	2.61947	0.791523
2	Wu	j	A	b		Ⅲ	i	Y	5	5	6.61947	2.21628	2.30088	1.42476
3	Wu	j	C	b		Ⅲ	i	Y	5	5	6.0177	2.13697	2.61947	0.791523
4	Wu	j	C	b		Ⅲ	i	Y	5	5	7.29204	2.05797	2.30088	1.42476
5	Wu	j	D	b		Ⅲ	i	Y	5	5	7.32743	1.58307	2.61947	0.791523
6	Wu	j	D	b		Ⅲ	i	Y	5	5	8.56637	3.48274	2.30088	1.42476

## Sheet: TN
study	author	soil texture	crust type	ecosystem	soil depth	rainfall	temperature	altitude	N[E]	N[C]	Xe	Se	Xc	Sc
1	Zhao et al.	j	C	a	1	Ⅱ	i	X	3	3	0.25	0.08	0.05	0.02
2	Zhao et al.	j	D	a	1	Ⅱ	i	X	3	3	0.34	0.07	0.05	0.02
3	Zhao et al.	j	C	a	1	Ⅱ	i	X	3	3	0.39	0.13	0.05	0.02
4	Zhao et al.	j	D	a	1	Ⅱ	i	X	3	3	0.79	0.15	0.05	0.02
5	Zhao et al.	j	C	a	1	Ⅱ	i	X	3	3	0.24	0.02	0.05	0.02
6	Zhao et al.	j	D	a	1	Ⅱ	i	X	3	3	0.56	0.03	0.05	0.02
7	Zhao et al.	j	C	a	1	Ⅱ	i	X	3	3	0.1	0.01	0.07	0.02
8	Zhao et al.	j	D	a	1	Ⅱ	i	X	3	3	0.28	0.06	0.07	0.02
9	Zhao et al.	j	C	a	1	Ⅱ	i	X	3	3	0.28	0.12	0.07	0.02
10	Zhao et al.	j	D	a	1	Ⅱ	i	X	3	3	0.68	0.14	0.07	0.02
11	Zhao et al.	j	C	a	1	Ⅱ	i	X	3	3	0.18	0.01	0.07	0.02
12	Zhao et al.	j	D	a	1	Ⅱ	i	X	3	3	0.5	0.03	0.07	0.02
1	Hu et al.	j	D	a		Ⅰ	ii	Y	3	3	0.04	0.0034641	0.02	0.0069282
2	Hu et al.	j	B	a		Ⅰ	ii	Y	3	3	0.03	0.00173205	0.02	0.0069282
1	Guo et al.	i	A	a	1	Ⅱ	i	X	3	3	0.27805	0.101325	0.219512	0.0762102
2	Guo et al.	i	D	a	1	Ⅱ	i	X	3	3	0.5854	0.126786	0.56098	0.101325
1	Xiao et al.	j	D	b	1	Ⅲ	i	Y	4	4	0.13	0.026	0.045	0.004
1	Cheng et al.	K	D	c		Ⅳ	ii	Y	3	3	3.3	0.4	2.7	0.3
2	Cheng et al.	K	D	c		Ⅳ	ii	Y	3	3	2.6	0.4	2.4	0.4
3	Cheng et al.	K	D	c		Ⅳ	ii	Y	3	3	2.9	0.3	2.4	0.2
4	Cheng et al.	K	D	c		Ⅳ	ii	Y	3	3	3.2	0.3	2.1	0.3
1	Xu et al.	j	B	b	1	Ⅲ	i	Z	3	3	5.05	0.21	3.45	0.4
2	Xu et al.	j	D	b	1	Ⅲ	i	Z	3	3	3.65	0.29	3.45	0.4
3	Xu et al.	j	B	b	1	Ⅲ	i	Z	3	3	3.48	0.1	3.35	0.36
4	Xu et al.	j	D	b	1	Ⅲ	i	Z	3	3	3.13	0.15	3.35	0.36
5	Xu et al.	j	B	b	2	Ⅲ	i	Z	3	3	3.2	0.14	2.7	0.33
6	Xu et al.	j	D	b	2	Ⅲ	i	Z	3	3	3.05	0.09	2.7	0.33
1	Xie et al.	j	B	a	1	Ⅰ	i	Y	3	3	0.3	0.00173205	0.29	0.00173205
2	Xie et al.	j	B	a	1	Ⅰ	i	Y	3	3	0.36	0.00173205	0.29	0.00173205
3	Xie et al.	j	B	a	1	Ⅰ	i	Y	3	3	0.4	0.00173205	0.29	0.00173205
4	Xie et al.	j	B	a	1	Ⅰ	i	Y	3	3	0.41	0.00173205	0.29	0.00173205
1	Chen et al.	K	A	b		Ⅳ	ii	Y	3	3	2.69	0.35	3.58	0.59
2	Chen et al.	K	A	b		Ⅳ	ii	Y	3	3	3.93	0.27	3.58	0.59
3	Chen et al.	K	A	c		Ⅳ	ii	Y	3	3	3.75	0.6	3.58	0.59
4	Chen et al.	K	A	b		Ⅳ	ii	Y	3	3	3.37	0.58	2.44	0.32
5	Chen et al.	K	A	b		Ⅳ	ii	Y	3	3	2.76	0.53	2.44	0.32
6	Chen et al.	K	A	c		Ⅳ	ii	Y	3	3	1.97	0.58	2.44	0.32
7	Chen et al.	K	A	b		Ⅳ	ii	Y	3	3	1.45	0.67	2.8	0.15
8	Chen et al.	K	A	b		Ⅳ	ii	Y	3	3	1.51	0.19	2.8	0.15
9	Chen et al.	K	A	c		Ⅳ	ii	Y	3	3	1.99	0.68	2.8	0.15
1	Zhang et al.	K	A	b	1	Ⅳ	ii	Y	4	4	2.77	0.96	2.5	0.58
2	Zhang et al.	K	B	b	1	Ⅳ	ii	Y	4	4	3.26	1.1	2.5	0.58
3	Zhang et al.	K	D	b	1	Ⅳ	ii	Y	4	4	5.07	1.5	2.5	0.58
1	Fan et al.	i	A	a	1	Ⅰ	i	Y	5	5	0.8	0.06	0.55	0.01
2	Fan et al.	i	B	a	1	Ⅰ	i	Y	5	5	0.82	0.03	0.55	0.01
3	Fan et al.	i	D	a	1	Ⅰ	i	Y	5	5	0.95	0.05	0.55	0.01
1	Liu et al.	j	A	a	1	Ⅱ	i	Y	3	3	0.27	0.09	0.03	0
2	Liu et al.	j	D	a	1	Ⅱ	i	Y	3	3	0.88	0.12	0.03	0
3	Liu et al.	j	A	a	1	Ⅱ	i	Y	3	3	0.11	0.03	0.06	0.02
4	Liu et al.	j	D	a	1	Ⅱ	i	Y	3	3	0.39	0.06	0.06	0.02
6	Liu et al.	j	D	a	1	Ⅱ	i	Y	3	3	0.26	0.04	0.01	0
7	Liu et al.	j	A	a	1	Ⅱ	i	Y	3	3	0.11	0	0.04	0.01
8	Liu et al.	j	D	a	1	Ⅱ	i	Y	3	3	0.24	0.04	0.04	0.01
9	Liu et al.	j	A	a	1	Ⅱ	i	Y	3	3	0.29	0.07	0.01	0
10	Liu et al.	j	D	a	1	Ⅱ	i	Y	3	3	0.37	0.01	0.01	0
1	Zhang et al.	j	D	c	1	Ⅳ	ii	Y	3	3	0.834375	0.0649519	0.81562	0.276089
2	Zhang et al.	j	D	c	2	Ⅳ	ii	Y	3	3	0.6656	0.0484974	0.609375	0.129904
3	Zhang et al.	j	D	c	1	Ⅳ	ii	Y	3	3	1.031	0.389711	0.81562	0.276089
4	Zhang et al.	j	D	c	2	Ⅳ	ii	Y	3	3	0.8344	0.114315	0.609375	0.129904
5	Zhang et al.	j	D	c	1	Ⅳ	ii	Y	3	3	0.9375	0.438209	0.81562	0.276089
6	Zhang et al.	j	D	c	2	Ⅳ	ii	Y	3	3	0.9375	0.146185	0.609375	0.129904
7	Zhang et al.	j	D	c	1	Ⅳ	ii	Y	3	3	1.05	0.032909	0.81562	0.276089
8	Zhang et al.	j	D	c	2	Ⅳ	ii	Y	3	3	1.02188	0.42262	0.609375	0.129904
9	Zhang et al.	j	D	c	1	Ⅳ	ii	Y	3	3	1.13437	0.113623	0.81562	0.276089
10	Zhang et al.	j	D	c	2	Ⅳ	ii	Y	3	3	1.02188	0.438209	0.609375	0.129904
1	Yao et al.	j	A	b	1	Ⅲ	i	Y	5	5	0.46	0.14	0.1	0.01
2	Yao et al.	j	B	b	1	Ⅲ	i	Y	5	5	0.42	0.11	0.1	0.01
3	Yao et al.	j	B	b	1	Ⅲ	i	Y	5	5	0.49	0.14	0.1	0.01
4	Yao et al.	j	D	b	1	Ⅲ	i	Y	5	5	0.46	0.19	0.1	0.01
5	Yao et al.	j	A	b		Ⅲ	i	Y	5	5	0.18	0.05	0.09	0.02
6	Yao et al.	j	B	b		Ⅲ	i	Y	5	5	0.18	0.05	0.09	0.02
7	Yao et al.	j	B	b		Ⅲ	i	Y	5	5	0.16	0.05	0.09	0.02
8	Yao et al.	j	D	b		Ⅲ	i	Y	5	5	0.17	0.05	0.09	0.02
9	Yao et al.	j	A	b	3	Ⅲ	i	Y	5	5	0.1	0.03	0.08	0.01
10	Yao et al.	j	B	b	3	Ⅲ	i	Y	5	5	0.13	0.04	0.08	0.01
11	Yao et al.	j	B	b	3	Ⅲ	i	Y	5	5	0.13	0.02	0.08	0.01
12	Yao et al.	j	D	b	3	Ⅲ	i	Y	5	5	0.11	0.04	0.08	0.01
1	Wang et al.	j	D	b	1	Ⅲ	i	Y	5	5	0.6139	0.0447214	0.247525	0.0447214
2	Wang et al.	j	D	b	1	Ⅲ	i	Y	5	5	0.950495	0.00223607	0.94059	0.00223607
3	Wang et al.	j	D	b	1	Ⅲ	i	Y	5	5	0.376238	0.0223607	0.128713	0.0223607
4	Wang et al.	j	D	b	1	Ⅲ	i	Y	5	5	0.544554	0.0223607	0.50495	0.067082
5	Wang et al.	j	D	b	2	Ⅲ	i	Y	5	5	0.346535	0.0223607	0.128713	0.0223607
6	Wang et al.	j	D	b	2	Ⅲ	i	Y	5	5	0.455446	0.0223607	0.50495	0.0223607
1	Fan et al.	i	A	a	1	Ⅰ	i	Y	3	3	1.06	0.07	0.43	0.1
2	Fan et al.	i	B	a	1	Ⅰ	i	Y	3	3	1.25	0.03	0.43	0.1
3	Fan et al.	i	D	a	1	Ⅰ	i	Y	3	3	1.58	0.01	0.43	0.1
1	Zhang et al.	j	D	a		Ⅲ	i	Y	3	3	0.39	0.190526	0.64	0.069282
1	Zhang et al.	j	A	b	1	Ⅲ	i	Y	3	3	0.43	0.034641	0.28	0.0173205
2	Zhang et al.	j	A	b	1	Ⅲ	i	Y	3	3	0.44	0.0173205	0.28	0.0173205
3	Zhang et al.	j	B	b	1	Ⅲ	i	Y	3	3	0.54	0.0173205	0.28	0.0173205
4	Zhang et al.	j	D	b	1	Ⅲ	i	Y	3	3	0.87	0.034641	0.28	0.0173205
1	Zheng et al.	K	D	b	1	Ⅳ	ii	Y	3	3	1.64821	0.0451	1.0684	0.0564
2	Zheng et al.	K	B	b	1	Ⅳ	ii	Y	3	3	1.49837	0.0339	1.0684	0.0564
3	Zheng et al.	K	C	b	1	Ⅳ	ii	Y	3	3	1.21824	0.0677	1.0684	0.0564
4	Zheng et al.	K	A	b	1	Ⅳ	ii	Y	3	3	1.13355	0.0338	1.0684	0.0564
5	Zheng et al.	K	D	b	2	Ⅳ	ii	Y	3	3	1.38762	0.0338616	0.91857	0.0113
6	Zheng et al.	K	B	b	2	Ⅳ	ii	Y	3	3	1.2899	0.0451372	0.91857	0.0113
7	Zheng et al.	K	C	b	2	Ⅳ	ii	Y	3	3	1.12052	0.0451372	0.91857	0.0113
8	Zheng et al.	K	A	b	2	Ⅳ	ii	Y	3	3	1.0684	0.0338616	0.91857	0.0113
9	Zheng et al.	j	D	b	1	Ⅳ	ii	Y	3	3	1.43601	0.0526543	0.941432	0.0375716
10	Zheng et al.	j	B	b	1	Ⅳ	ii	Y	3	3	1.3102	0.0301377	0.941432	0.0375716
11	Zheng et al.	j	C	b	1	Ⅳ	ii	Y	3	3	1.12364	0.0375855	0.941432	0.0375716
12	Zheng et al.	j	A	b	1	Ⅳ	ii	Y	3	3	1.04555	0.0526543	0.941432	0.0375716
13	Zheng et al.	j	D	b	2	Ⅳ	ii	Y	3	3	1.32755	0.0375855	0.859	0.0450333
14	Zheng et al.	j	B	b	2	Ⅳ	ii	Y	3	3	1.23644	0.0375855	0.859	0.0450333
15	Zheng et al.	j	C	b	2	Ⅳ	ii	Y	3	3	0.9978	0.0451546	0.859	0.0450333
16	Zheng et al.	j	A	b	2	Ⅳ	ii	Y	3	3	0.9284	0.0300511	0.859	0.0450333
1	Li et al.	j	D	b	1	Ⅲ	i	Y	3	3	0.06	0.0173205	0.03	0
1	Li et al.	j	A	a	1	Ⅰ	i	Y	5	5	0.21	0.03	0.12	0.03
2	Li et al.	j	C	a	1	Ⅰ	i	Y	5	5	0.23	0.03	0.12	0.03
3	Li et al.	j	D	a	1	Ⅰ	i	Y	5	5	0.38	0.01	0.12	0.03
4	Li et al.	j	A	a	1	Ⅰ	i	Y	5	5	0.12	0.02	0.06	0.01
5	Li et al.	j	C	a	1	Ⅰ	i	Y	5	5	0.16	0.04	0.06	0.01
6	Li et al.	j	D	a	1	Ⅰ	i	Y	5	5	0.21	0.03	0.06	0.01
1	Zhou et al.	i	A	a	1	Ⅱ	i	Y	5	5	0.76	0.201246	0.37	0.245967
2	Zhou et al.	i	C	a	1	Ⅱ	i	Y	5	5	0.79	0.201246	0.37	0.245967
3	Zhou et al.	i	D	a	1	Ⅱ	i	Y	5	5	1.33	0.402492	0.37	0.245967
1	Wang	j	D	b	1	Ⅲ	i	Y	4	4	0.94	0.08	0.27	0.04
2	Wang	j	D	b	1	Ⅲ	i	Y	4	4	0.58	0.06	0.2	0.04
3	Wang	j	D	b	1	Ⅲ	i	Y	4	4	0.47	0.06	0.2	0.02
4	Wang	j	D	b	2	Ⅲ	i	Y	4	4	0.27	0.08	0.16	0.02
5	Wang	j	D	b	2	Ⅲ	i	Y	4	4	0.21	0.06	0.16	0.02
6	Wang	j	D	b	3	Ⅲ	i	Y	4	4	0.18	0.04	0.07	0.02
7	Wang	j	D	b	1	Ⅲ	i	Y	4	4	0.87	0.02	0.17	0.02
8	Wang	j	D	b	1	Ⅲ	i	Y	4	4	0.58	0.02	0.14	0.04
9	Wang	j	D	b	1	Ⅲ	i	Y	4	4	0.34	0.02	0.12	0.02
10	Wang	j	D	b	2	Ⅲ	i	Y	4	4	0.17	0.04	0.09	0.02
11	Wang	j	D	b	2	Ⅲ	i	Y	4	4	0.15	0.02	0.08	0.08
12	Wang	j	D	b	3	Ⅲ	i	Y	4	4	0.13	0.14	0.08	0.02
1	He et al.	j	A	c	1	Ⅰ	i	Y	3	3	0.3259	0.0384515	0.1259	0.0121244
2	He et al.	j	B	c	1	Ⅰ	i	Y	3	3	1.25185	0.0898934	0.1259	0.0121244
3	He et al.	j	B	c	1	Ⅰ	i	Y	3	3	1.63704	0.166277	0.1259	0.0121244
1	Tao	j	A	a		Ⅰ	i	X	5	5	0.132	0.0178885	0.1	0.00894427
2	Tao	j	C	a		Ⅰ	i	X	5	5	0.167	0.0268328	0.1	0.00894427
1	Song	j	A	b	1	Ⅳ	ii	X	5	5	80.5	36.0007	29.9	1.78885
2	Song	j	B	b	1	Ⅳ	ii	X	5	5	45.4	16.7705	29.9	1.78885
3	Song	j	D	b	1	Ⅳ	ii	X	5	5	15.6	16.9941	29.9	1.78885
1	Meng et al.	j	D	b	1	Ⅱ	i	Y	3	3	0.43	0.034641	0.4	0.034641
2	Meng et al.	j	D	b	1	Ⅱ	i	Y	3	3	0.39	0.0519615	0.32	0.0173205
3	Meng et al.	j	D	b	2	Ⅱ	i	Y	3	3	0.37	0.0519615	0.3	0.0173205
4	Meng et al.	j	D	b	3	Ⅱ	i	Y	3	3	0.35	0.034641	0.29	0.0519615
5	Meng et al.	j	D	b	3	Ⅱ	i	Y	3	3	0.36	0.034641	0.3	0.069282
1	Meng et al.	j	D	b	1	Ⅱ	i	Y	3	3	0.297112	0.0688611	0.248719	0.127754
2	Meng et al.	j	D	b	1	Ⅱ	i	Y	3	3	0.24264	0.0786178	0.233977	0.122853
3	Meng et al.	j	D	b	2	Ⅱ	i	Y	3	3	0.21087	0.0982714	0.199356	0.132668
4	Meng et al.	j	D	b	3	Ⅱ	i	Y	3	3	0.16207	0.0982731	0.156245	0.0981726
1	Zhao et al.	j	C	a	1	Ⅱ	i	X	3	3	0.25	0.08	0.05	0.02
2	Zhao et al.	j	D	a	1	Ⅱ	i	X	3	3	0.34	0.07	0.05	0.02
3	Zhao et al.	j	C	a	1	Ⅱ	i	X	3	3	0.39	0.13	0.05	0.02
4	Zhao et al.	j	D	a	1	Ⅱ	i	X	3	3	0.79	0.15	0.05	0.02
5	Zhao et al.	j	C	a	1	Ⅱ	i	X	3	3	0.24	0.02	0.05	0.02
6	Zhao et al.	j	D	a	1	Ⅱ	i	X	3	3	0.56	0.03	0.05	0.02
7	Zhao et al.	j	D	a	1	Ⅱ	i	X	3	3	0.67	0.05	0.05	0.02
8	Zhao et al.	j	C	a	1	Ⅱ	i	X	3	3	0.1	0.01	0.07	0.02
9	Zhao et al.	j	D	a	1	Ⅱ	i	X	3	3	0.28	0.06	0.07	0.02
10	Zhao et al.	j	C	a	1	Ⅱ	i	X	3	3	0.28	0.12	0.07	0.02
11	Zhao et al.	j	D	a	1	Ⅱ	i	X	3	3	0.68	0.14	0.07	0.02
12	Zhao et al.	j	C	a	1	Ⅱ	i	X	3	3	0.18	0.01	0.07	0.02
13	Zhao et al.	j	D	a	1	Ⅱ	i	X	3	3	0.5	0.03	0.07	0.02
14	Zhao et al.	j	D	a	1	Ⅱ	i	X	3	3	0.61	0.06	0.07	0.02
1	Xiao et al.	j	D	b	1	Ⅲ	i	Y	3	3	0.577	0.296874	0.03429	0.0103923
2	Xiao et al.	j	D	b	1	Ⅲ	i	Y	3	3	0.26858	0.128674	0.03429	0.0103923
3	Xiao et al.	j	D	b	2	Ⅲ	i	Y	3	3	0.1657	0.069282	0.02857	0.0103923
4	Xiao et al.	j	D	b	1	Ⅲ	i	Y	3	3	0.5575	0.258076	0.2011	0.0696284
5	Xiao et al.	j	D	b	1	Ⅲ	i	Y	3	3	0.362069	0.119512	0.1667	0.0398372
6	Xiao et al.	j	D	b	2	Ⅲ	i	Y	3	3	0.235632	0.0502295	0.1667	0.0294449
1	Gao et al.	j	A	b	1	Ⅲ	i	Y	5	5	0.26764	0.019746	0.361974	0.017551
2	Gao et al.	j	A	b	1	Ⅲ	i	Y	5	5	0.26764	0.019746	0.340037	0.039488
3	Gao et al.	j	A	b	2	Ⅲ	i	Y	5	5	0.247898	0.024132	0.315905	0.019744
4	Gao et al.	j	B	b	1	Ⅲ	i	Y	5	5	0.493601	0.02852	0.361974	0.017551
5	Gao et al.	j	B	b	1	Ⅲ	i	Y	5	5	0.421207	0.024131	0.340037	0.039488
6	Gao et al.	j	B	b	2	Ⅲ	i	Y	5	5	0.381718	0.015357	0.315905	0.019744
7	Gao et al.	j	B	b	1	Ⅲ	i	Y	5	5	0.506764	0.021938	0.361974	0.017551
8	Gao et al.	j	B	b	1	Ⅲ	i	Y	5	5	0.419013	0.019744	0.340037	0.039488
9	Gao et al.	j	B	b	2	Ⅲ	i	Y	5	5	0.3883	0.013163	0.315905	0.019744
10	Gao et al.	j	B	b	1	Ⅲ	i	Y	5	5	0.601097	0.037294	0.361974	0.017551
11	Gao et al.	j	B	b	1	Ⅲ	i	Y	5	5	0.50457	0.035101	0.340037	0.039488
12	Gao et al.	j	B	b	2	Ⅲ	i	Y	5	5	0.425594	0.030731	0.315905	0.019744
13	Gao et al.	j	B	b	1	Ⅲ	i	Y	5	5	0.561609	0.024131	0.361974	0.017551
14	Gao et al.	j	B	b	1	Ⅲ	i	Y	5	5	0.524314	0.024132	0.340037	0.039488
15	Gao et al.	j	B	b	2	Ⅲ	i	Y	5	5	0.467276	0.032907	0.315905	0.019744
16	Gao et al.	j	D	b	1	Ⅲ	i	Y	5	5	0.58574	0.039489	0.361974	0.017551
17	Gao et al.	j	D	b	1	Ⅲ	i	Y	5	5	0.40585	0.026326	0.340037	0.039488
18	Gao et al.	j	D	b	2	Ⅲ	i	Y	5	5	0.344424	0.01755	0.315905	0.019744
1	Liang	i	A	a	1	Ⅱ	i	Y	5	5	0.173	0.021	0.136	0.011
2	Liang	i	A	a	2	Ⅱ	i	Y	5	5	0.17	0.017	0.077	0.013
3	Liang	i	A	a	3	Ⅱ	i	Y	5	5	0.109	0.019	0.056	0.014
4	Liang	i	A	a	3	Ⅱ	i	Y	5	5	0.106	0.018	0.048	0.011
5	Liang	i	D	a	1	Ⅱ	i	Y	5	5	0.304	0.02	0.136	0.011
6	Liang	i	D	a	2	Ⅱ	i	Y	5	5	0.151	0.021	0.077	0.013
7	Liang	i	D	a	3	Ⅱ	i	Y	5	5	0.106	0.021	0.056	0.014
8	Liang	i	D	a	3	Ⅱ	i	Y	5	5	0.072	0.022	0.048	0.011
1	Li	i	D	a	1	Ⅱ	i	Y	5	5	0.278788	0.0894427	0.157576	0.0270564
2	Li	i	A	a	1	Ⅱ	i	Y	5	5	0.1091	0.0894427	0.157576	0.0270564
1	Li	i	D	a	1	Ⅱ	i	Y	3	3	0.22	0.001	0.07	0.001
2	Li	i	D	a	1	Ⅱ	i	Y	3	3	0.17	0.001	0.18	0.001
3	Li	i	D	a	1	Ⅱ	i	Y	3	3	0.33	0.01	0.24	0.001
4	Li	i	D	a	1	Ⅱ	i	Y	3	3	0.18	0.001	0.33	0.001
5	Li	i	D	a	2	Ⅱ	i	Y	3	3	0.18	0.001	0.06	0.001
6	Li	i	D	a	2	Ⅱ	i	Y	3	3	0.22	0.001	0.12	0.001
7	Li	i	D	a	2	Ⅱ	i	Y	3	3	0.29	0.01	0.17	0.001
8	Li	i	D	a	2	Ⅱ	i	Y	3	3	0.93	0.02	0.26	0.001
9	Li	i	A	a	1	Ⅱ	i	Y	3	3	0.16	0.001	0.07	0.001
10	Li	i	A	a	1	Ⅱ	i	Y	3	3	0.28	0.01	0.18	0.001
11	Li	i	A	a	1	Ⅱ	i	Y	3	3	0.35	0.001	0.24	0.001
12	Li	i	A	a	1	Ⅱ	i	Y	3	3	0.43	0.01	0.33	0.001
13	Li	i	A	a	2	Ⅱ	i	Y	3	3	0.15	0.001	0.06	0.001
14	Li	i	A	a	2	Ⅱ	i	Y	3	3	0.21	0.001	0.12	0.001
15	Li	i	A	a	2	Ⅱ	i	Y	3	3	0.27	0.01	0.17	0.001
16	Li	i	A	a	2	Ⅱ	i	Y	3	3	0.29	0.001	0.26	0.001
1	Sun	j	A	a	1	Ⅱ	i	Y	3	3	0.16	0.0519615	0.07	0.0519615
2	Mon	j	D	a	1	Ⅱ	i	Y	3	3	0.09	0.0519615	0.07	0.0519615
3	Tue	j	D	a	1	Ⅱ	i	Y	3	3	0.17	0.034641	0.07	0.0519615
4	Wed	j	C	a	1	Ⅱ	i	Y	3	3	0.45	0.034641	0.07	0.0519615
5	Thu	j	A	a	2	Ⅱ	i	Y	3	3	0.15	0.0866025	0.07	0.0519615
6	Fri	j	D	a	2	Ⅱ	i	Y	3	3	0.07	0.069282	0.07	0.0519615
7	Sat	j	D	a	2	Ⅱ	i	Y	3	3	0.15	0.034641	0.07	0.0519615
8	Sun	j	C	a	2	Ⅱ	i	Y	3	3	0.34	0.034641	0.07	0.0519615
9	Mon	j	A	a	3	Ⅱ	i	Y	3	3	0.16	0.0866025	0.04	0.0173205
10	Tue	j	D	a	3	Ⅱ	i	Y	3	3	0.05	0.034641	0.04	0.0173205
11	Wed	j	D	a	3	Ⅱ	i	Y	3	3	0.17	0.0173205	0.04	0.0173205
12	Thu	j	C	a	3	Ⅱ	i	Y	3	3	0.28	0.155885	0.04	0.0173205
1	Chen	j	D	a	1	Ⅲ	i	Y	4	4	0.840541	0.103	0.232947	0.0756
2	Chen	j	D	a	1	Ⅲ	i	Y	4	4	0.677371	0.2474	0.111011	0.0412
1	Han	j	A	a	1	Ⅱ	i	Y	3	3	0.92	0.01	0.74	0.01
2	Han	j	D	a	1	Ⅱ	i	Y	3	3	1.24	0.01	0.74	0.01
1	Ren	j	A	a	1	Ⅱ	i	Y	3	3	1.01	0.025	0.23	0.026
2	Ren	j	A	a	1	Ⅱ	i	Y	3	3	0.37	0.037	0.2	0.024
3	Ren	j	A	a	2	Ⅱ	i	Y	3	3	0.34	0.015	0.2	0.026
4	Ren	j	A	a	3	Ⅱ	i	Y	3	3	0.29	0.01	0.18	0.065
5	Ren	j	A	a	1	Ⅱ	i	Y	3	3	1.41	0.117	0.47	0.15
6	Ren	j	A	a	1	Ⅱ	i	Y	3	3	0.67	0.063	0.4	0.017
7	Ren	j	A	a	2	Ⅱ	i	Y	3	3	0.27	0.119	0.35	0.128
8	Ren	j	A	a	3	Ⅱ	i	Y	3	3	0.23	0.04	0.3	0.11
9	Ren	j	D	a	1	Ⅱ	i	Y	3	3	1.82	0.085	0.47	0.15
10	Ren	j	D	a	1	Ⅱ	i	Y	3	3	0.92	0.14	0.4	0.017
11	Ren	j	D	a	2	Ⅱ	i	Y	3	3	0.37	0.04	0.35	0.128
12	Ren	j	D	a	3	Ⅱ	i	Y	3	3	0.23	0.01	0.3	0.11
1	Ping et al.	j	D	b	1	Ⅲ	ii	X	3	3	0.407143	0.0247441	0.29285	0.024751
2	Ping et al.	j	D	b	1	Ⅲ	ii	X	3	3	0.535714	0.0247441	0.29285	0.024751
3	Ping et al.	j	D	b	1	Ⅲ	ii	X	3	3	0.5	0.012372	0.29285	0.024751
4	Ping et al.	j	D	b	1	Ⅲ	ii	X	3	3	0.564286	0.012372	0.29285	0.024751
5	Ping et al.	j	D	b	1	Ⅲ	ii	X	3	3	0.742857	0.0247441	0.29285	0.024751
6	Ping et al.	j	D	b	1	Ⅲ	ii	X	3	3	0.378571	0.012372	0.378571	0.0247441
7	Ping et al.	j	D	b	1	Ⅲ	ii	X	3	3	0.378571	0.012372	0.378571	0.0247441
8	Ping et al.	j	D	b	1	Ⅲ	ii	X	3	3	0.392857	0.0247441	0.378571	0.0247441
9	Ping et al.	j	D	b	1	Ⅲ	ii	X	3	3	0.4	0.012372	0.378571	0.0247441
10	Ping et al.	j	D	b	1	Ⅲ	ii	X	3	3	0.685714	0.012372	0.378571	0.0247441
11	Ping et al.	j	D	b	2	Ⅲ	ii	X	3	3	0.357143	0.012372	0.342857	0.012372
12	Ping et al.	j	D	b	2	Ⅲ	ii	X	3	3	0.357143	0.012372	0.342857	0.012372
13	Ping et al.	j	D	b	2	Ⅲ	ii	X	3	3	0.357143	0.012372	0.342857	0.012372
14	Ping et al.	j	D	b	2	Ⅲ	ii	X	3	3	0.364286	0.012372	0.342857	0.012372
15	Ping et al.	j	D	b	2	Ⅲ	ii	X	3	3	0.635714	0.0247441	0.342857	0.012372
1	Qin et al.	j	A	b		Ⅲ	i	Z	3	3	3.2	0.23	3.32	0.12
2	Qin et al.	j	C	b		Ⅲ	i	Z	3	3	2.69	0.2	3.32	0.12
3	Qin et al.	j	D	b		Ⅲ	i	Z	3	3	2.7	0.06	3.32	0.12
1	Wu et al.	j	A	a		Ⅱ	i	Y	5	5	0.2	0.00514296	0.193	0.0364479
2	Wu et al.	j	A	a		Ⅱ	i	Y	5	5	0.2535	0.18783	0.193	0.0364479
3	Wu et al.	j	B	a		Ⅱ	i	Y	5	5	0.3326	0.165469	0.193	0.0364479
4	Wu et al.	j	B	a		Ⅱ	i	Y	5	5	0.2884	0.0467338	0.193	0.0364479
5	Wu et al.	j	B	a		Ⅱ	i	Y	5	5	0.3814	0.0572433	0.193	0.0364479
1	Yao	j		b	1	Ⅲ	i	Y	3	3	0.27	0.03	0.36	0.03
2	Yao	j		b	1	Ⅲ	i	Y	3	3	0.42	0.04	0.36	0.03
3	Yao	j		b	1	Ⅲ	i	Y	3	3	0.5	0.09	0.36	0.03
4	Yao	j		b	1	Ⅲ	i	Y	3	3	0.37	0.02	0.36	0.03
5	Yao	j		b	1	Ⅲ	i	Y	3	3	0.64	0.08	0.36	0.03
6	Yao	j		b	1	Ⅲ	i	Y	3	3	0.68	0.4	0.36	0.03
7	Yao	j		b	1	Ⅲ	i	Y	3	3	0.58	0.8	0.36	0.03
8	Yao	j		b	1	Ⅲ	i	Y	3	3	0.54	0.07	0.36	0.03
9	Yao	j		b	1	Ⅲ	i	Y	3	3	0.59	0.06	0.36	0.03
10	Yao	j		b	1	Ⅲ	i	Y	3	3	0.59	0.02	0.36	0.03
11	Yao	j		b	1	Ⅲ	i	Y	3	3	0.51	0.06	0.36	0.03
12	Yao	j		b	1	Ⅲ	i	Y	3	3	0.27	0.02	0.34	0.03
13	Yao	j		b	1	Ⅲ	i	Y	3	3	0.39	0.07	0.34	0.03
14	Yao	j		b	1	Ⅲ	i	Y	3	3	0.44	0.11	0.34	0.03
15	Yao	j		b	1	Ⅲ	i	Y	3	3	0.33	0.04	0.34	0.03
16	Yao	j		b	1	Ⅲ	i	Y	3	3	0.52	0.04	0.34	0.03
17	Yao	j		b	1	Ⅲ	i	Y	3	3	0.58	0.4	0.34	0.03
18	Yao	j		b	1	Ⅲ	i	Y	3	3	0.41	0.05	0.34	0.03
19	Yao	j		b	1	Ⅲ	i	Y	3	3	0.42	0.05	0.34	0.03
20	Yao	j		b	1	Ⅲ	i	Y	3	3	0.51	0.06	0.34	0.03
21	Yao	j		b	1	Ⅲ	i	Y	3	3	0.5	0.06	0.34	0.03
22	Yao	j		b	1	Ⅲ	i	Y	3	3	0.43	0.05	0.34	0.03
23	Yao	j		b	2	Ⅲ	i	Y	3	3	0.24	0.04	0.31	0.03
24	Yao	j		b	2	Ⅲ	i	Y	3	3	0.39	0.11	0.31	0.03
25	Yao	j		b	2	Ⅲ	i	Y	3	3	0.38	0.01	0.31	0.03
26	Yao	j		b	2	Ⅲ	i	Y	3	3	0.27	0.01	0.31	0.03
27	Yao	j		b	2	Ⅲ	i	Y	3	3	0.39	0.06	0.31	0.03
28	Yao	j		b	2	Ⅲ	i	Y	3	3	0.52	0.7	0.31	0.03
29	Yao	j		b	2	Ⅲ	i	Y	3	3	0.34	0.04	0.31	0.03
30	Yao	j		b	2	Ⅲ	i	Y	3	3	0.38	0.04	0.31	0.03
31	Yao	j		b	2	Ⅲ	i	Y	3	3	0.47	0.05	0.31	0.03
32	Yao	j		b	2	Ⅲ	i	Y	3	3	0.49	0.05	0.31	0.03
33	Yao	j		b	2	Ⅲ	i	Y	3	3	0.35	0.04	0.31	0.03
1	Xie et al.	j		a	1	Ⅰ	i	Y	3	3	0.41	0.01	0.29	0.01
2	Xie et al.	j		a	1	Ⅰ	i	Y	3	3	0.4	0.01	0.29	0.01
3	Xie et al.	j		a	1	Ⅰ	i	Y	3	3	0.36	0.02	0.29	0.01
4	Xie et al.	j		a	1	Ⅰ	i	Y	3	3	0.3	0.01	0.29	0.01
1	Sun et al.	j		b	1	Ⅲ	i	Z	4	4	4.89	0.17	4.37	0.56
2	Sun et al.	j		b	1	Ⅲ	i	Z	4	4	4.88	0.97	4.09	0.28
3	Sun et al.	j		b	1	Ⅲ	i	Z	4	4	4.04	0.21	3.33	0.27
4	Sun et al.	j		b	1	Ⅲ	i	Z	4	4	5.2	0.28	4.37	0.22
5	Sun et al.	j		b	1	Ⅲ	i	Z	4	4	4.99	0.58	4.19	0.2
1	Zhang et al.	i		a		Ⅱ	i	Y	5	5	0.006	0.001	0.006	0.001
2	Zhang et al.	i		a		Ⅱ	i	Y	5	5	0.007	0.002	0.006	0.001
3	Zhang et al.	i		a		Ⅱ	i	Y	5	5	0.013	0.004	0.006	0.001
4	Zhang et al.	i		a		Ⅱ	i	Y	5	5	0.013	0.003	0.006	0.001
5	Zhang et al.	i		a		Ⅱ	i	Y	5	5	0.022	0.005	0.006	0.001
6	Zhang et al.	i	D	a		Ⅱ	i	Y	5	5	0.022	0.001	0.006	0.001
1	Hu et al.	K		b	1	Ⅳ	ii	Y	3	3	1.35994	0.4054	1.2113	0.0777
2	Hu et al.	K		b	2	Ⅳ	ii	Y	3	3	1.2528	0.08786	1.12105	0.02027
3	Hu et al.	K		b	3	Ⅳ	ii	Y	3	3	0.87202	0.06081	0.936148	0.023708
4	Hu et al.	K		b	3	Ⅳ	ii	Y	3	3	0.52162	0.077725	0.494592	0.0135
1	Li et al.	j	B	b		Ⅳ	ii	X	4	4	0.12747	0.09754	0.00556	0.00936
2	Li et al.	j	A	b		Ⅳ	ii	X	4	4	0.20094	0.19721	0.00556	0.00936
1	Wu	j	A	b		Ⅲ	i	Y	5	5	23.2584	16.5822	8.76404	6.78369
2	Wu	j	A	b		Ⅲ	i	Y	5	5	23.2584	14.3209	8.42697	1.50745
3	Wu	j	C	b		Ⅲ	i	Y	5	5	26.6292	15.8285	8.76404	6.78369
4	Wu	j	C	b		Ⅲ	i	Y	5	5	46.8539	10.5522	8.42697	1.50745
5	Wu	j	D	b		Ⅲ	i	Y	5	5	47.5281	15.074	8.76404	6.78369
6	Wu	j	D	b		Ⅲ	i	Y	5	5	42.4719	16.582	8.42697	1.50745

## Sheet: TP
study	author	soil texture	crust type	ecosystem	soil depth	rainfall	temperature	altitude	N[E]	N[C]	Xe	Se	Xc	Sc
1	Zhao et al.	j	C	a	1	Ⅱ	i	X	3	3	0.1	0.03	0.08	0.01
2	Zhao et al.	j	D	a	1	Ⅱ	i	X	3	3	0.11	0.01	0.08	0.01
3	Zhao et al.	j	C	a	1	Ⅱ	i	X	3	3	0.08	0.01	0.08	0.01
4	Zhao et al.	j	D	a	1	Ⅱ	i	X	3	3	0.15	0.03	0.08	0.01
5	Zhao et al.	j	C	a	1	Ⅱ	i	X	3	3	0.09	0.01	0.08	0.01
6	Zhao et al.	j	D	a	1	Ⅱ	i	X	3	3	0.19	0.02	0.08	0.01
7	Zhao et al.	j	C	a	1	Ⅱ	i	X	3	3	0.1	0.02	0.06	0.01
8	Zhao et al.	j	D	a	1	Ⅱ	i	X	3	3	0.11	0.02	0.06	0.01
9	Zhao et al.	j	C	a	1	Ⅱ	i	X	3	3	0.08	0.01	0.06	0.01
10	Zhao et al.	j	D	a	1	Ⅱ	i	X	3	3	0.13	0.04	0.06	0.01
11	Zhao et al.	j	C	a	1	Ⅱ	i	X	3	3	0.09	0.01	0.06	0.01
12	Zhao et al.	j	D	a	1	Ⅱ	i	X	3	3	0.19	0.02	0.06	0.01
1	Guo et al.	i	A	a	1	Ⅱ	i	X	3	3	0.1407	0.0353338	0.0889	0.0256344
2	Guo et al.	i	D	a	1	Ⅱ	i	X	3	3	0.19074	0.0381051	0.1611	0.0353338
1	Xiao et al.	j	D	b	1	Ⅲ	i	Y	4	4	0.05	0.002	0.048	0.002
1	Cheng et al.	K	D	c		Ⅳ	ii	Y	3	3	1.3	0.2	0.9	0.2
2	Cheng et al.	K	D	c		Ⅳ	ii	Y	3	3	0.9	0.3	0.7	0.2
3	Cheng et al.	K	D	c		Ⅳ	ii	Y	3	3	0.9	0.2	0.6	0.2
4	Cheng et al.	K	D	c		Ⅳ	ii	Y	3	3	0.8	0.3	0.5	0.2
1	Xu et al.	j	B	b	1	Ⅲ	i	Z	3	3	0.49	0.04	0.54	0.03
2	Xu et al.	j	D	b	1	Ⅲ	i	Z	3	3	0.51	0.02	0.54	0.03
3	Xu et al.	j	B	b	1	Ⅲ	i	Z	3	3	0.36	0.06	0.5	0.05
4	Xu et al.	j	D	b	1	Ⅲ	i	Z	3	3	0.46	0.01	0.5	0.05
5	Xu et al.	j	B	b	2	Ⅲ	i	Z	3	3	0.6	0.01	0.63	0.03
6	Xu et al.	j	D	b	2	Ⅲ	i	Z	3	3	0.44	0.02	0.63	0.03
1	Chen et al.	K	A	b		Ⅳ	ii	Y	3	3	0.8	0.12	1.5	0.62
2	Chen et al.	K	A	b		Ⅳ	ii	Y	3	3	0.52	0.3	1.5	0.62
3	Chen et al.	K	A	c		Ⅳ	ii	Y	3	3	2.49	0.84	1.5	0.62
4	Chen et al.	K	A	b		Ⅳ	ii	Y	3	3	1.51	0.47	0.98	0.2
5	Chen et al.	K	A	b		Ⅳ	ii	Y	3	3	0.84	0.07	0.98	0.2
6	Chen et al.	K	A	c		Ⅳ	ii	Y	3	3	0.8	0.21	0.98	0.2
7	Chen et al.	K	A	b		Ⅳ	ii	Y	3	3	0.3	0.06	0.58	0.08
8	Chen et al.	K	A	b		Ⅳ	ii	Y	3	3	0.37	0.06	0.58	0.08
9	Chen et al.	K	A	c		Ⅳ	ii	Y	3	3	0.17	0.04	0.58	0.08
1	Zhang et al.	K	A	b	1	Ⅳ	ii	Y	4	4	1.04	0.22	1	0.5
2	Zhang et al.	K	B	b	1	Ⅳ	ii	Y	4	4	1.06	0.22	1	0.5
3	Zhang et al.	K	D	b	1	Ⅳ	ii	Y	4	4	1.83	0.38	1	0.5
1	Fan et al.	i	A	a	1	Ⅰ	i	Y	5	5	0.46	0.02	0.34	0.01
2	Fan et al.	i	B	a	1	Ⅰ	i	Y	5	5	0.47	0.51	0.34	0.01
3	Fan et al.	i	D	a	1	Ⅰ	i	Y	5	5	0.51	0.05	0.34	0.01
1	Liu et al.	j	A	a	1	Ⅱ	i	Y	3	3	0.27	0.03	0.2	0
2	Liu et al.	j	D	a	1	Ⅱ	i	Y	3	3	0.3	0.01	0.2	0
3	Liu et al.	j	A	a	1	Ⅱ	i	Y	3	3	0.16	0.01	0.12	0.03
4	Liu et al.	j	D	a	1	Ⅱ	i	Y	3	3	0.2	0.02	0.12	0.03
5	Liu et al.	j	A	a	1	Ⅱ	i	Y	3	3	0.19	0.01	0.19	0.03
6	Liu et al.	j	D	a	1	Ⅱ	i	Y	3	3	0.3	0.01	0.19	0.03
7	Liu et al.	j	A	a	1	Ⅱ	i	Y	3	3	0.17	0.01	0.14	0.02
8	Liu et al.	j	D	a	1	Ⅱ	i	Y	3	3	0.25	0.01	0.14	0.02
9	Liu et al.	j	A	a	1	Ⅱ	i	Y	3	3	0.3	0.01	0.2	0.03
10	Liu et al.	j	D	a	1	Ⅱ	i	Y	3	3	0.34	0.02	0.2	0.03
1	Zhang et al.	j	D	c	1	Ⅳ	ii	Y	3	3	0.59	0.0640859	0.478261	0.0860829
2	Zhang et al.	j	D	c	2	Ⅳ	ii	Y	3	3	0.52795	0.0640859	0.42236	0.0753442
3	Zhang et al.	j	D	c	1	Ⅳ	ii	Y	3	3	0.6584	0.0640859	0.478261	0.0860829
4	Zhang et al.	j	D	c	2	Ⅳ	ii	Y	3	3	0.60248	0.0640859	0.42236	0.0753442
5	Zhang et al.	j	D	c	1	Ⅳ	ii	Y	3	3	0.677	0.0433013	0.478261	0.0860829
6	Zhang et al.	j	D	c	2	Ⅳ	ii	Y	3	3	0.7019	0.171473	0.42236	0.0753442
7	Zhang et al.	j	D	c	1	Ⅳ	ii	Y	3	3	0.7143	0.183597	0.478261	0.0860829
8	Zhang et al.	j	D	c	2	Ⅳ	ii	Y	3	3	0.6957	0.0860829	0.42236	0.0753442
9	Zhang et al.	j	D	c	1	Ⅳ	ii	Y	3	3	0.7329	0.139777	0.478261	0.0860829
10	Zhang et al.	j	D	c	2	Ⅳ	ii	Y	3	3	0.701863	0.344678	0.42236	0.0753442
1	Yao et al.	j	A	b	1	Ⅲ	i	Y	5	5	0.32	0.03	0.19	0.02
2	Yao et al.	j	B	b	1	Ⅲ	i	Y	5	5	0.32	0.04	0.19	0.02
3	Yao et al.	j	B	b	1	Ⅲ	i	Y	5	5	0.34	0.05	0.19	0.02
4	Yao et al.	j	D	b	1	Ⅲ	i	Y	5	5	0.31	0.03	0.19	0.02
5	Yao et al.	j	A	b		Ⅲ	i	Y	5	5	0.24	0.09	0.16	0.03
6	Yao et al.	j	B	b		Ⅲ	i	Y	5	5	0.27	0.12	0.16	0.03
7	Yao et al.	j	B	b		Ⅲ	i	Y	5	5	0.23	0.03	0.16	0.03
8	Yao et al.	j	D	b		Ⅲ	i	Y	5	5	0.23	0.02	0.16	0.03
9	Yao et al.	j	A	b	3	Ⅲ	i	Y	5	5	0.19	0.06	0.16	0.01
10	Yao et al.	j	B	b	3	Ⅲ	i	Y	5	5	0.2	0.02	0.16	0.01
11	Yao et al.	j	B	b	3	Ⅲ	i	Y	5	5	0.2	0.03	0.16	0.01
12	Yao et al.	j	D	b	3	Ⅲ	i	Y	5	5	0.19	0.02	0.16	0.01
1	Wang et al.	j	D	b	1	Ⅲ	i	Y	5	5	0.4257	0.0536656	0.267327	0.178885
2	Wang et al.	j	D	b	1	Ⅲ	i	Y	5	5	0.5346	0.375659	0.49	0.0223607
3	Wang et al.	j	D	b	1	Ⅲ	i	Y	5	5	0.3267	0.0447214	0.198	0.0894427
4	Wang et al.	j	D	b	1	Ⅲ	i	Y	5	5	0.386	0.0223607	0.381	0.0447214
5	Wang et al.	j	D	b	2	Ⅲ	i	Y	5	5	0.2673	0.033541	0.1634	0.0111803
6	Wang et al.	j	D	b	2	Ⅲ	i	Y	5	5	0.3713	0.156525	0.287	0.0223607
1	Fan et al.	i	A	a	1	Ⅰ	i	Y	3	3	0.93	0.01	0.7	0.03
2	Fan et al.	i	B	a	1	Ⅰ	i	Y	3	3	0.98	0.01	0.7	0.03
3	Fan et al.	i	D	a	1	Ⅰ	i	Y	3	3	1.16	0.02	0.7	0.03
1	Zhang et al.	j	D	a		Ⅲ	i	Y	3	3	0.37	0.138564	0.28	0.0519615
1	Zhang et al.	j	A	b	1	Ⅲ	i	Y	3	3	0.48	0.0173205	0.46	0.0173205
2	Zhang et al.	j	A	b	1	Ⅲ	i	Y	3	3	0.48	0.0173205	0.46	0.0173205
3	Zhang et al.	j	B	b	1	Ⅲ	i	Y	3	3	0.5	0.0173205	0.46	0.0173205
4	Zhang et al.	j	D	b	1	Ⅲ	i	Y	3	3	0.51	0.0173205	0.46	0.0173205
1	Zheng et al.	K	D	b	1	Ⅳ	ii	Y	3	3	1.12727	0.0180133	8.8675	0.081
2	Zheng et al.	K	B	b	1	Ⅳ	ii	Y	3	3	1.08571	0.053988	8.8675	0.081
3	Zheng et al.	K	C	b	1	Ⅳ	ii	Y	3	3	1.02857	0.0450333	8.8675	0.081
4	Zheng et al.	K	A	b	1	Ⅳ	ii	Y	3	3	0.9195	0.0538668	8.8675	0.081
5	Zheng et al.	K	D	b	2	Ⅳ	ii	Y	3	3	1.04935	0.0630466	0.76364	0.099
6	Zheng et al.	K	B	b	2	Ⅳ	ii	Y	3	3	0.9506	0.08998	0.76364	0.099
7	Zheng et al.	K	C	b	2	Ⅳ	ii	Y	3	3	0.903896	0.0450333	0.76364	0.099
8	Zheng et al.	K	A	b	2	Ⅳ	ii	Y	3	3	0.8416	0.0450333	0.76364	0.099
9	Zheng et al.	j	D	b	1	Ⅳ	ii	Y	3	3	1.02936	0.0427817	0.7328	0.0514419
10	Zheng et al.	j	B	b	1	Ⅳ	ii	Y	3	3	0.920991	0.0514419	0.7328	0.0514419
11	Zheng et al.	j	C	b	1	Ⅳ	ii	Y	3	3	0.812606	0.0342946	0.7328	0.0514419
12	Zheng et al.	j	A	b	1	Ⅳ	ii	Y	3	3	0.793118	0.0256344	0.7328	0.0514419
13	Zheng et al.	j	D	b	2	Ⅳ	ii	Y	3	3	0.902612	0.0342946	0.615936	0.0258076
14	Zheng et al.	j	B	b	2	Ⅳ	ii	Y	3	3	0.848556	0.0342946	0.615936	0.0258076
15	Zheng et al.	j	C	b	2	Ⅳ	ii	Y	3	3	0.720426	0.0256344	0.615936	0.0258076
16	Zheng et al.	j	A	b	2	Ⅳ	ii	Y	3	3	0.7059	0.0173205	0.615936	0.0258076
1	Li et al.	j	A	a	1	Ⅰ	i	Y	5	5	0.42	0.05	0.39	0.12
2	Li et al.	j	C	a	1	Ⅰ	i	Y	5	5	0.43	0.01	0.39	0.12
3	Li et al.	j	D	a	1	Ⅰ	i	Y	5	5	0.45	0.02	0.39	0.12
4	Li et al.	j	A	a	1	Ⅰ	i	Y	5	5	0.4	0.05	0.35	0.02
5	Li et al.	j	C	a	1	Ⅰ	i	Y	5	5	0.39	0.02	0.35	0.02
6	Li et al.	j	D	a	1	Ⅰ	i	Y	5	5	0.44	0.01	0.35	0.02
1	Sun et al.	i	C	a	1	Ⅱ	i	Y	5	5	0.23	0.111803	0.15	0
2	Sun et al.	i	D	a	1	Ⅱ	i	Y	5	5	0.24	0.0447214	0.15	0
1	Zhou et al.	i	A	a	1	Ⅱ	i	Y	5	5	0.65	0.134164	0.51	0.111803
2	Zhou et al.	i	C	a	1	Ⅱ	i	Y	5	5	0.66	0.0894427	0.51	0.111803
3	Zhou et al.	i	D	a	1	Ⅱ	i	Y	5	5	0.68	0.0447214	0.51	0.111803
1	Wang	j	D	b	1	Ⅲ	i	Y	4	4	0.54	0.06	0.24	0.04
2	Wang	j	D	b	1	Ⅲ	i	Y	4	4	0.43	0.04	0.2	0.02
3	Wang	j	D	b	1	Ⅲ	i	Y	4	4	0.42	0.02	0.17	0.02
4	Wang	j	D	b	2	Ⅲ	i	Y	4	4	0.36	0.04	0.16	0.02
5	Wang	j	D	b	2	Ⅲ	i	Y	4	4	0.36	0.06	0.15	0.04
6	Wang	j	D	b	3	Ⅲ	i	Y	4	4	0.34	0.04	0.14	0.04
7	Wang	j	D	b	1	Ⅲ	i	Y	4	4	0.38	0.02	0.19	0.04
8	Wang	j	D	b	1	Ⅲ	i	Y	4	4	0.34	0.02	0.17	0.02
9	Wang	j	D	b	1	Ⅲ	i	Y	4	4	0.29	0.02	0.15	0.02
10	Wang	j	D	b	2	Ⅲ	i	Y	4	4	0.26	0.04	0.14	0.04
11	Wang	j	D	b	2	Ⅲ	i	Y	4	4	0.23	0.04	0.14	0.04
12	Wang	j	D	b	3	Ⅲ	i	Y	4	4	0.16	0.02	0.14	0.02
1	Tao	j	A	a		Ⅰ	i	X	5	5	0.311	0.033541	0.328	0.0536656
2	Tao	j	C	a		Ⅰ	i	X	5	5	0.345	0.0290689	0.328	0.0536656
1	Chen et al.	j	B	b	1	Ⅳ	ii	X	5	5	0.0261	0.0138	0.015	0.0024
2	Chen et al.	j	D	b	1	Ⅳ	ii	X	5	5	0.0288	0.0162	0.015	0.0024
3	Chen et al.	j	A	b	1	Ⅳ	ii	X	5	5	0.0371	0.0263	0.015	0.0024
4	Chen et al.	K	B	b	1	Ⅳ	ii	X	5	5	0.0417	0.0278	0.015	0.0024
5	Chen et al.	K	D	b	1	Ⅳ	ii	X	5	5	0.0401	0.0078	0.015	0.0024
6	Chen et al.	K	A	b	1	Ⅳ	ii	X	5	5	0.04	0.0104	0.015	0.0024
1	Zhao et al.	j	C	a	1	Ⅱ	i	X	3	3	0.1	0.03	0.08	0.01
2	Zhao et al.	j	D	a	1	Ⅱ	i	X	3	3	0.11	0.01	0.08	0.01
3	Zhao et al.	j	C	a	1	Ⅱ	i	X	3	3	0.08	0.01	0.08	0.01
4	Zhao et al.	j	D	a	1	Ⅱ	i	X	3	3	0.15	0.03	0.08	0.01
5	Zhao et al.	j	C	a	1	Ⅱ	i	X	3	3	0.09	0.01	0.08	0.01
6	Zhao et al.	j	D	a	1	Ⅱ	i	X	3	3	0.19	0.02	0.08	0.01
7	Zhao et al.	j	D	a	1	Ⅱ	i	X	3	3	0.17	0.02	0.08	0.01
8	Zhao et al.	j	C	a	1	Ⅱ	i	X	3	3	0.1	0.02	0.06	0.01
9	Zhao et al.	j	D	a	1	Ⅱ	i	X	3	3	0.11	0.02	0.06	0.01
10	Zhao et al.	j	C	a	1	Ⅱ	i	X	3	3	0.08	0.01	0.06	0.01
11	Zhao et al.	j	D	a	1	Ⅱ	i	X	3	3	0.13	0.04	0.06	0.01
12	Zhao et al.	j	C	a	1	Ⅱ	i	X	3	3	0.09	0.01	0.06	0.01
13	Zhao et al.	j	D	a	1	Ⅱ	i	X	3	3	0.19	0.02	0.06	0.01
14	Zhao et al.	j	D	a	1	Ⅱ	i	X	3	3	0.11	0.02	0.06	0.01
1	Xiao et al.	j	D	b	1	Ⅲ	i	Y	3	3	0.3497	0.0588897	0.1577	0.00519615
2	Xiao et al.	j	D	b	1	Ⅲ	i	Y	3	3	0.2709	0.0535204	0.202286	0.0415692
3	Xiao et al.	j	D	b	2	Ⅲ	i	Y	3	3	0.28457	0.0658179	0.1954	0.0356802
4	Xiao et al.	j	D	b	1	Ⅲ	i	Y	3	3	0.441892	0.0701481	0.26757	0.0069282
5	Xiao et al.	j	D	b	1	Ⅲ	i	Y	3	3	0.433784	0.112583	0.235135	0.0280592
6	Xiao et al.	j	D	b	2	Ⅲ	i	Y	3	3	0.385135	0.0912791	0.247297	0.0069282
1	Gao et al.	j	A	b	1	Ⅲ	i	Y	5	5	0.56938	0.004	0.588553	0.021146
2	Gao et al.	j	A	b	1	Ⅲ	i	Y	5	5	0.561761	0.006	0.574737	0.02056
3	Gao et al.	j	A	b	2	Ⅲ	i	Y	5	5	0.555564	0.006	0.55218	0.02537
4	Gao et al.	j	B	b	1	Ⅲ	i	Y	5	5	0.515195	0.006	0.588553	0.021146
5	Gao et al.	j	B	b	1	Ⅲ	i	Y	5	5	0.50312	0.005	0.574737	0.02056
6	Gao et al.	j	B	b	2	Ⅲ	i	Y	5	5	0.496071	0.005	0.55218	0.02537
7	Gao et al.	j	B	b	1	Ⅲ	i	Y	5	5	0.54344	0.005	0.588553	0.021146
8	Gao et al.	j	B	b	1	Ⅲ	i	Y	5	5	0.525959	0.004	0.574737	0.02056
9	Gao et al.	j	B	b	2	Ⅲ	i	Y	5	5	0.514962	0.004	0.55218	0.02537
10	Gao et al.	j	B	b	1	Ⅲ	i	Y	5	5	0.568252	0.006	0.588553	0.021146
11	Gao et al.	j	B	b	1	Ⅲ	i	Y	5	5	0.549643	0.005	0.574737	0.02056
12	Gao et al.	j	B	b	2	Ⅲ	i	Y	5	5	0.531316	0.005	0.55218	0.02537
13	Gao et al.	j	B	b	1	Ⅲ	i	Y	5	5	0.528469	0.005	0.588553	0.021146
14	Gao et al.	j	B	b	1	Ⅲ	i	Y	5	5	0.521729	0.004	0.574737	0.02056
15	Gao et al.	j	B	b	2	Ⅲ	i	Y	5	5	0.512425	0.004	0.55218	0.02537
16	Gao et al.	j	D	b	1	Ⅲ	i	Y	5	5	0.580094	0.0121	0.588553	0.021146
17	Gao et al.	j	D	b	1	Ⅲ	i	Y	5	5	0.549079	0.004	0.574737	0.02056
18	Gao et al.	j	D	b	2	Ⅲ	i	Y	5	5	0.538366	0.003	0.55218	0.02537
1	Liang	i	A	a	1	Ⅱ	i	Y	5	5	0.163	0.011	0.159	0.012
2	Liang	i	A	a	2	Ⅱ	i	Y	5	5	0.188	0.017	0.141	0.012
3	Liang	i	A	a	3	Ⅱ	i	Y	5	5	0.161	0.014	0.137	0.01
4	Liang	i	A	a	3	Ⅱ	i	Y	5	5	0.149	0.013	0.13	0.009
5	Liang	i	D	a	1	Ⅱ	i	Y	5	5	0.174	0.016	0.159	0.012
6	Liang	i	D	a	2	Ⅱ	i	Y	5	5	0.192	0.012	0.141	0.012
7	Liang	i	D	a	3	Ⅱ	i	Y	5	5	0.187	0.015	0.137	0.01
8	Liang	i	D	a	3	Ⅱ	i	Y	5	5	0.151	0.013	0.13	0.009
1	Li	i	D	a	1	Ⅱ	i	Y	5	5	0.140244	0.0201246	0.119512	0.0462866
2	Li	i	A	a	1	Ⅱ	i	Y	5	5	0.0792683	0.0245967	0.119512	0.0462866
1	Li	i	D	a	1	Ⅱ	i	Y	3	3	0.14	0.01	0.12	0.001
2	Li	i	D	a	1	Ⅱ	i	Y	3	3	0.18	0.02	0.17	0.01
3	Li	i	D	a	1	Ⅱ	i	Y	3	3	0.29	0.01	0.21	0.001
4	Li	i	D	a	1	Ⅱ	i	Y	3	3	0.22	0.01	0.36	0.01
5	Li	i	D	a	2	Ⅱ	i	Y	3	3	0.18	0.001	0.1	0.001
6	Li	i	D	a	2	Ⅱ	i	Y	3	3	0.16	0.001	0.12	0.001
7	Li	i	D	a	2	Ⅱ	i	Y	3	3	0.39	0.02	0.16	0.001
8	Li	i	D	a	2	Ⅱ	i	Y	3	3	0.9	0.001	0.18	0.01
9	Li	i	A	a	1	Ⅱ	i	Y	3	3	0.14	0.01	0.12	0.001
10	Li	i	A	a	1	Ⅱ	i	Y	3	3	0.24	0.001	0.17	0.01
11	Li	i	A	a	1	Ⅱ	i	Y	3	3	0.27	0.01	0.21	0.001
12	Li	i	A	a	1	Ⅱ	i	Y	3	3	0.24	0.001	0.36	0.01
13	Li	i	A	a	2	Ⅱ	i	Y	3	3	0.14	0.001	0.1	0.001
14	Li	i	A	a	2	Ⅱ	i	Y	3	3	0.16	0.01	0.12	0.001
15	Li	i	A	a	2	Ⅱ	i	Y	3	3	0.24	0.01	0.16	0.001
16	Li	i	A	a	2	Ⅱ	i	Y	3	3	0.31	0.02	0.18	0.01
1	Chen	j	D	a	1	Ⅲ	i	Y	4	4	0.489358	0.1008	0.249195	0.0412
2	Chen	j	D	a	1	Ⅲ	i	Y	4	4	0.410347	0.08	0.181634	0.06
1	Han	j	A	a	1	Ⅱ	i	Y	3	3	0.64	0.01	0.69	0.01
2	Han	j	D	a	1	Ⅱ	i	Y	3	3	0.71	0.02	0.69	0.01
1	Ren	j	A	a	1	Ⅱ	i	Y	3	3	0.6	0.0155	0.59	0.022
2	Ren	j	A	a	1	Ⅱ	i	Y	3	3	0.55	0.003	0.44	0.04
3	Ren	j	A	a	2	Ⅱ	i	Y	3	3	0.55	0.025	0.42	0.04
4	Ren	j	A	a	3	Ⅱ	i	Y	3	3	0.57	0.015	0.42	0.034
5	Ren	j	A	a	1	Ⅱ	i	Y	3	3	0.76	0.01	0.59	0.001
6	Ren	j	A	a	1	Ⅱ	i	Y	3	3	0.52	0.035	0.58	0.015
7	Ren	j	A	a	2	Ⅱ	i	Y	3	3	0.4	0.0025	0.43	0.037
8	Ren	j	A	a	3	Ⅱ	i	Y	3	3	0.5	0.016	0.43	0.02
9	Ren	j	D	a	1	Ⅱ	i	Y	3	3	0.79	0.049	0.59	0.001
10	Ren	j	D	a	1	Ⅱ	i	Y	3	3	0.6	0.049	0.58	0.015
11	Ren	j	D	a	2	Ⅱ	i	Y	3	3	0.6	0.023	0.43	0.037
12	Ren	j	D	a	3	Ⅱ	i	Y	3	3	0.64	0.036	0.43	0.02
1	Ping et al.	j	D	b	1	Ⅲ	ii	X	3	3	0.546429	0.0185572	0.503571	0.012372
2	Ping et al.	j	D	b	1	Ⅲ	ii	X	3	3	0.589286	0.00618515	0.503571	0.012372
3	Ping et al.	j	D	b	1	Ⅲ	ii	X	3	3	0.625	0.0309292	0.503571	0.012372
4	Ping et al.	j	D	b	1	Ⅲ	ii	X	3	3	0.678571	0.0247441	0.503571	0.012372
5	Ping et al.	j	D	b	1	Ⅲ	ii	X	3	3	0.692857	0.0247441	0.503571	0.012372
6	Ping et al.	j	D	b	1	Ⅲ	ii	X	3	3	0.532143	0.0247441	0.514286	0.0618585
7	Ping et al.	j	D	b	1	Ⅲ	ii	X	3	3	0.585714	0.00618342	0.514286	0.0618585
8	Ping et al.	j	D	b	1	Ⅲ	ii	X	3	3	0.621429	0.0494864	0.514286	0.0618585
9	Ping et al.	j	D	b	1	Ⅲ	ii	X	3	3	0.660714	0.0185589	0.514286	0.0618585
10	Ping et al.	j	D	b	1	Ⅲ	ii	X	3	3	0.675	0.012372	0.514286	0.0618585
11	Ping et al.	j	D	b	2	Ⅲ	ii	X	3	3	0.510714	0.012372	0.489286	0.0247423
12	Ping et al.	j	D	b	2	Ⅲ	ii	X	3	3	0.546429	0.0247423	0.489286	0.0247423
13	Ping et al.	j	D	b	2	Ⅲ	ii	X	3	3	0.560714	0.0494847	0.489286	0.0247423
14	Ping et al.	j	D	b	2	Ⅲ	ii	X	3	3	0.632143	0.0371178	0.489286	0.0247423
15	Ping et al.	j	D	b	2	Ⅲ	ii	X	3	3	0.642857	0.0247441	0.489286	0.0247423
1	Qin et al.	j	A	b		Ⅲ	i	Z	3	3	0.5	0.04	0.53	0.02
2	Qin et al.	j	C	b		Ⅲ	i	Z	3	3	0.47	0.03	0.53	0.02
3	Qin et al.	j	D	b		Ⅲ	i	Z	3	3	0.47	0.001	0.53	0.02
1	Wu et al.	j	A	a		Ⅱ	i	Y	5	5	0.5372	0.0223607	0.4526	0.0223607
2	Wu et al.	j	A	a		Ⅱ	i	Y	5	5	0.5144	0.116276	0.4526	0.0223607
3	Wu et al.	j	B	a		Ⅱ	i	Y	5	5	0.6023	0.0872067	0.4526	0.0223607
4	Wu et al.	j	B	a		Ⅱ	i	Y	5	5	0.6447	0.0290689	0.4526	0.0223607
5	Wu et al.	j	B	a		Ⅱ	i	Y	5	5	0.5177	0.0357771	0.4526	0.0223607
1	Sun et al.	j		b	1	Ⅲ	i	Z	4	4	1.44	0.06	1.36	0.1
2	Sun et al.	j		b	1	Ⅲ	i	Z	4	4	1.45	0.22	1.2	0.19
3	Sun et al.	j		b	1	Ⅲ	i	Z	4	4	1.57	0.16	1.58	0.13
4	Sun et al.	j		b	1	Ⅲ	i	Z	4	4	1.6	0.14	1.55	0.07
5	Sun et al.	j		b	1	Ⅲ	i	Z	4	4	1.67	0.17	1.63	0.43
1	Hu et al.	K		b	1	Ⅳ	ii	Y	3	3	1.23099	0.02	1.14021	0.03078
2	Hu et al.	K		b	2	Ⅳ	ii	Y	3	3	1.19142	0.00923	1.23143	0.00922
3	Hu et al.	K		b	3	Ⅳ	ii	Y	3	3	1.1611	0.03077	0.971871	0.01846
4	Hu et al.	K		b	3	Ⅳ	ii	Y	3	3	0.952315	0.00923	1.08154	0.03846

## Sheet: AN
study	author	soil texture	crust type	ecosystem	soil depth	rainfall	temperature	altitude	N[E]	N[C]	Xe	Se	Xc	Sc
1	Zhao et al.	j	C	a	1	Ⅱ	i	X	3	3	20.81	1.27	7.75	1.02
2	Zhao et al.	j	D	a	1	Ⅱ	i	X	3	3	29.53	1.44	7.75	1.02
3	Zhao et al.	j	C	a	1	Ⅱ	i	X	3	3	33.53	2.34	7.75	1.02
4	Zhao et al.	j	D	a	1	Ⅱ	i	X	3	3	53.51	2.36	7.75	1.02
5	Zhao et al.	j	C	a	1	Ⅱ	i	X	3	3	13.25	1.18	7.75	1.02
6	Zhao et al.	j	D	a	1	Ⅱ	i	X	3	3	41.16	2.68	7.75	1.02
7	Zhao et al.	j	C	a	1	Ⅱ	i	X	3	3	18.72	1.03	4.71	1.01
8	Zhao et al.	j	D	a	1	Ⅱ	i	X	3	3	20.8	0.73	4.71	1.01
9	Zhao et al.	j	C	a	1	Ⅱ	i	X	3	3	23.66	1.28	4.71	1.01
10	Zhao et al.	j	D	a	1	Ⅱ	i	X	3	3	39.51	2.48	4.71	1.01
11	Zhao et al.	j	C	a	1	Ⅱ	i	X	3	3	12.58	0.09	4.71	1.01
12	Zhao et al.	j	D	a	1	Ⅱ	i	X	3	3	35.87	2.75	4.71	1.01
1	Guo et al.	i	A	a	1	Ⅱ	i	X	3	3	13.3735	4.06928	11.2048	2.5042
2	Guo et al.	i	D	a	1	Ⅱ	i	X	3	3	27.2892	5.63436	26.0241	5.32086
1	Xiao et al.	j	D	b	1	Ⅲ	i	Y	4	4	114.82	9.23	15.08	1.19
1	Cheng et al.	K	D	c		Ⅳ	ii	Y	3	3	200.5	13.6	172.3	22.4
2	Cheng et al.	K	D	c		Ⅳ	ii	Y	3	3	169.8	13.6	140.8	17.7
3	Cheng et al.	K	D	c		Ⅳ	ii	Y	3	3	178.3	20.4	132.6	15.3
4	Cheng et al.	K	D	c		Ⅳ	ii	Y	3	3	195	12	153.9	27.5
1	Xie et al.	j	B	a	1	Ⅰ	i	Y	3	3	0.45	0.0173205	0.44	0.0173205
2	Xie et al.	j	B	a	1	Ⅰ	i	Y	3	3	0.47	0.0173205	0.44	0.0173205
3	Xie et al.	j	B	a	1	Ⅰ	i	Y	3	3	0.49	0.0173205	0.44	0.0173205
4	Xie et al.	j	B	a	1	Ⅰ	i	Y	3	3	0.55	0.0173205	0.44	0.0173205
1	Chen et al.	K	A	b		Ⅳ	ii	Y	3	3	0.22	0.04	0.35	0.07
2	Chen et al.	K	A	b		Ⅳ	ii	Y	3	3	0.45	0.02	0.35	0.07
3	Chen et al.	K	A	c		Ⅳ	ii	Y	3	3	0.4	0.08	0.35	0.07
4	Chen et al.	K	A	b		Ⅳ	ii	Y	3	3	0.48	0.08	0.32	0.04
5	Chen et al.	K	A	b		Ⅳ	ii	Y	3	3	0.37	0.09	0.32	0.04
6	Chen et al.	K	A	c		Ⅳ	ii	Y	3	3	0.28	0.07	0.32	0.04
7	Chen et al.	K	A	b		Ⅳ	ii	Y	3	3	0.2	0.1	0.36	0.03
8	Chen et al.	K	A	b		Ⅳ	ii	Y	3	3	0.19	0.02	0.36	0.03
9	Chen et al.	K	A	c		Ⅳ	ii	Y	3	3	0.3	0.11	0.36	0.03
1	Fan et al.	i	A	a	1	Ⅰ	i	Y	5	5	113.93	23.97	93.97	36.76
2	Fan et al.	i	B	a	1	Ⅰ	i	Y	5	5	141.16	12.54	93.97	36.76
3	Fan et al.	i	D	a	1	Ⅰ	i	Y	5	5	195.77	19.07	93.97	36.76
1	Zhang et al.	j	D	a		Ⅲ	i	Y	3	3	37.33	11.8992	25.67	8.72954
1	Zheng et al.	K	D	b	1	Ⅳ	ii	Y	3	3	145.519	4.04953	113.377	3.036
2	Zheng et al.	K	B	b	1	Ⅳ	ii	Y	3	3	143.766	4.04953	113.377	3.036
3	Zheng et al.	K	C	b	1	Ⅳ	ii	Y	3	3	124.481	6.07257	113.377	3.036
4	Zheng et al.	K	A	b	1	Ⅳ	ii	Y	3	3	123.312	1.01152	113.377	3.036
5	Zheng et al.	K	D	b	2	Ⅳ	ii	Y	3	3	130.325	4.0478	102.273	2.025
6	Zheng et al.	K	B	b	2	Ⅳ	ii	Y	3	3	127.987	3.03629	102.273	2.025
7	Zheng et al.	K	C	b	2	Ⅳ	ii	Y	3	3	110.455	3.03629	102.273	2.025
8	Zheng et al.	K	A	b	2	Ⅳ	ii	Y	3	3	109.286	2.02477	102.273	2.025
9	Zheng et al.	j	D	b	1	Ⅳ	ii	Y	3	3	140	1.92431	113.889	0.961288
10	Zheng et al.	j	B	b	1	Ⅳ	ii	Y	3	3	128.889	1.92431	113.889	0.961288
11	Zheng et al.	j	C	b	1	Ⅳ	ii	Y	3	3	117.778	2.8856	113.889	0.961288
12	Zheng et al.	j	A	b	1	Ⅳ	ii	Y	3	3	116.111	0.96302	113.889	0.961288
13	Zheng et al.	j	D	b	2	Ⅳ	ii	Y	3	3	120	0.96302	108.889	0.961288
14	Zheng et al.	j	B	b	2	Ⅳ	ii	Y	3	3	115.556	1.92431	108.889	0.961288
15	Zheng et al.	j	C	b	2	Ⅳ	ii	Y	3	3	112.778	1.92431	108.889	0.961288
16	Zheng et al.	j	A	b	2	Ⅳ	ii	Y	3	3	110.556	1.92431	108.889	0.961288
1	Wang	j	D	b	1	Ⅲ	i	Y	4	4	71.1462	1.4822	24.3083	2.0751
2	Wang	j	D	b	1	Ⅲ	i	Y	4	4	47.7273	2.0751	23.1225	1.1858
3	Wang	j	D	b	1	Ⅲ	i	Y	4	4	32.0158	2.0751	18.083	3.2609
4	Wang	j	D	b	2	Ⅲ	i	Y	4	4	19.8617	7.1146	12.4506	1.4822
5	Wang	j	D	b	2	Ⅲ	i	Y	4	4	13.3399	3.5573	13.3399	3.5573
6	Wang	j	D	b	3	Ⅲ	i	Y	4	4	9.78261	2.37154	9.78261	2.37154
7	Wang	j	D	b	1	Ⅲ	i	Y	4	4	73.5755	2.8459	24.1288	2.8444
8	Wang	j	D	b	1	Ⅲ	i	Y	4	4	42.213	5.6899	15.5331	1.78
9	Wang	j	D	b	1	Ⅲ	i	Y	4	4	28.6357	3.9091	15.8293	1.423
10	Wang	j	D	b	2	Ⅲ	i	Y	4	4	18.2599	4.9803	13.2811	1.4243
11	Wang	j	D	b	2	Ⅲ	i	Y	4	4	15.356	1.0672	11.7986	1.7786
12	Wang	j	D	b	3	Ⅲ	i	Y	4	4	12.0962	1.4216	12.0962	1.4216
1	Meng et al.	j	D	b	1	Ⅱ	i	Y	3	3	14.6809	1.10539	14.4681	2.76383
2	Meng et al.	j	D	b	1	Ⅱ	i	Y	3	3	13.7234	2.57972	13.2979	1.84256
3	Meng et al.	j	D	b	2	Ⅱ	i	Y	3	3	15.5319	7.73898	14.7872	3.50099
4	Meng et al.	j	D	b	3	Ⅱ	i	Y	3	3	14.4681	3.13241	12.8723	2.76401
1	Zhao et al.	j	C	a	1	Ⅱ	i	X	3	3	20.81	1.27	7.75	1.02
2	Zhao et al.	j	D	a	1	Ⅱ	i	X	3	3	29.53	1.44	7.75	1.02
3	Zhao et al.	j	C	a	1	Ⅱ	i	X	3	3	33.53	2.34	7.75	1.02
4	Zhao et al.	j	D	a	1	Ⅱ	i	X	3	3	53.51	2.36	7.75	1.02
5	Zhao et al.	j	C	a	1	Ⅱ	i	X	3	3	13.25	1.18	7.75	1.02
6	Zhao et al.	j	D	a	1	Ⅱ	i	X	3	3	41.16	2.68	7.75	1.02
7	Zhao et al.	j	D	a	1	Ⅱ	i	X	3	3	53.51	2.66	7.75	1.02
8	Zhao et al.	j	C	a	1	Ⅱ	i	X	3	3	18.72	1.03	4.71	1.01
9	Zhao et al.	j	D	a	1	Ⅱ	i	X	3	3	20.8	0.73	4.71	1.01
10	Zhao et al.	j	C	a	1	Ⅱ	i	X	3	3	23.66	1.28	4.71	1.01
11	Zhao et al.	j	D	a	1	Ⅱ	i	X	3	3	39.51	2.48	4.71	1.01
12	Zhao et al.	j	C	a	1	Ⅱ	i	X	3	3	12.58	0.09	4.71	1.01
13	Zhao et al.	j	D	a	1	Ⅱ	i	X	3	3	35.87	2.75	4.71	1.01
14	Zhao et al.	j	D	a	1	Ⅱ	i	X	3	3	40.12	2.46	4.71	1.01
1	Xiao et al.	j	D	b	1	Ⅲ	i	Y	3	3	49.05	24.9415	11.25	0.779423
2	Xiao et al.	j	D	b	1	Ⅲ	i	Y	3	3	22.5	8.57365	10.35	1.55885
3	Xiao et al.	j	D	b	2	Ⅲ	i	Y	3	3	16.65	3.11769	13.05	0.779423
4	Xiao et al.	j	D	b	1	Ⅲ	i	Y	3	3	49.8503	20.2245	25.1497	2.33307
5	Xiao et al.	j	D	b	1	Ⅲ	i	Y	3	3	33.2335	10.8903	17.9641	3.88845
6	Xiao et al.	j	D	b	2	Ⅲ	i	Y	3	3	28.7452	1.55105	17.0659	3.11076
1	Han	j	A	a	1	Ⅱ	i	Y	3	3	17.35	0.07	12.91	0.01
2	Han	j	D	a	1	Ⅱ	i	Y	3	3	37.01	0.03	12.91	0.01
1	Ren	j	A	a	1	Ⅱ	i	Y	3	3	0.24	0.025	0.21	0.03
2	Ren	j	A	a	1	Ⅱ	i	Y	3	3	0.16	0.037	0.17	0.01
3	Ren	j	A	a	2	Ⅱ	i	Y	3	3	0.19	0.015	0.25	0.026
4	Ren	j	A	a	3	Ⅱ	i	Y	3	3	0.18	0.01	0.2	0.065
5	Ren	j	A	a	1	Ⅱ	i	Y	3	3	0.49	0.017	0.47	0.015
6	Ren	j	A	a	1	Ⅱ	i	Y	3	3	0.5	0.063	0.25	0.017
7	Ren	j	A	a	2	Ⅱ	i	Y	3	3	0.33	0.119	0.32	0.128
8	Ren	j	A	a	3	Ⅱ	i	Y	3	3	0.37	0.04	0.33	0.11
9	Ren	j	D	a	1	Ⅱ	i	Y	3	3	0.89	0.015	0.47	0.015
10	Ren	j	D	a	1	Ⅱ	i	Y	3	3	0.52	0.14	0.25	0.017
11	Ren	j	D	a	2	Ⅱ	i	Y	3	3	0.42	0.04	0.32	0.128
12	Ren	j	D	a	3	Ⅱ	i	Y	3	3	0.35	0.01	0.33	0.11
1	Wu et al.	j	A	a		Ⅱ	i	Y	5	5	0.02828	0.0201246	0.0209	0.0178885
2	Wu et al.	j	A	a		Ⅱ	i	Y	5	5	0.0607	0.0444978	0.0209	0.0178885
3	Wu et al.	j	B	a		Ⅱ	i	Y	5	5	0.121467	0.0111803	0.0209	0.0178885
4	Wu et al.	j	B	a		Ⅱ	i	Y	5	5	0.07958	0.0351063	0.0209	0.0178885
5	Wu et al.	j	B	a		Ⅱ	i	Y	5	5	0.1675	0.058585	0.0209	0.0178885
1	Yao	j		b	1	Ⅲ	i	Y	3	3	14.5794	3.88499	14.5794	5.82748
2	Yao	j		b	1	Ⅲ	i	Y	3	3	22.4299	11.655	14.5794	5.82748
3	Yao	j		b	1	Ⅲ	i	Y	3	3	31.4019	7.76998	14.5794	5.82748
4	Yao	j		b	1	Ⅲ	i	Y	3	3	20.7477	3.88499	14.5794	5.82748
5	Yao	j		b	1	Ⅲ	i	Y	3	3	24.6729	17.4825	14.5794	5.82748
6	Yao	j		b	1	Ⅲ	i	Y	3	3	30.8411	4.85632	14.5794	5.82748
7	Yao	j		b	1	Ⅲ	i	Y	3	3	34.7664	8.74114	14.5794	5.82748
8	Yao	j		b	1	Ⅲ	i	Y	3	3	36.4486	1.94249	14.5794	5.82748
9	Yao	j		b	1	Ⅲ	i	Y	3	3	36.4486	1.94249	14.5794	5.82748
10	Yao	j		b	1	Ⅲ	i	Y	3	3	38.6916	2.91366	14.5794	5.82748
11	Yao	j		b	1	Ⅲ	i	Y	3	3	30.2804	2.91366	14.5794	5.82748
12	Yao	j		b	1	Ⅲ	i	Y	3	3	11.7757	3.88499	17.3832	4.85615
13	Yao	j		b	1	Ⅲ	i	Y	3	3	21.8692	2.91366	17.3832	4.85615
14	Yao	j		b	1	Ⅲ	i	Y	3	3	26.9195	5.82125	17.3832	4.85615
15	Yao	j		b	1	Ⅲ	i	Y	3	3	17.9439	4.85632	17.3832	4.85615
16	Yao	j		b	1	Ⅲ	i	Y	3	3	22.9907	4.85511	17.3832	4.85615
17	Yao	j		b	1	Ⅲ	i	Y	3	3	26.9159	4.85615	17.3832	4.85615
18	Yao	j		b	1	Ⅲ	i	Y	3	3	22.4299	4.85615	17.3832	4.85615
19	Yao	j		b	1	Ⅲ	i	Y	3	3	22.9909	4.8558	17.3832	4.85615
20	Yao	j		b	1	Ⅲ	i	Y	3	3	31.4019	2.91366	17.3832	4.85615
21	Yao	j		b	1	Ⅲ	i	Y	3	3	28.5981	3.88499	17.3832	4.85615
22	Yao	j		b	1	Ⅲ	i	Y	3	3	26.3551	1.94249	17.3832	4.85615
23	Yao	j		b	2	Ⅲ	i	Y	3	3	12.3364	2.91383	11.7757	3.88499
24	Yao	j		b	2	Ⅲ	i	Y	3	3	19.0654	5.82748	11.7757	3.88499
25	Yao	j		b	2	Ⅲ	i	Y	3	3	21.8692	3.88482	11.7757	3.88499
26	Yao	j		b	2	Ⅲ	i	Y	3	3	14.5794	6.79882	11.7757	3.88499
27	Yao	j		b	2	Ⅲ	i	Y	3	3	19.0654	5.82748	11.7757	3.88499
28	Yao	j		b	2	Ⅲ	i	Y	3	3	22.4299	1.94249	11.7757	3.88499
29	Yao	j		b	2	Ⅲ	i	Y	3	3	20.7477	2.91366	11.7757	3.88499
30	Yao	j		b	2	Ⅲ	i	Y	3	3	25.7944	1.94249	11.7757	3.88499
31	Yao	j		b	2	Ⅲ	i	Y	3	3	30.8411	11.655	11.7757	3.88499
32	Yao	j		b	2	Ⅲ	i	Y	3	3	27.4766	1.99446	11.7757	3.88499
33	Yao	j		b	2	Ⅲ	i	Y	3	3	22.9907	10.6836	11.7757	3.88499
1	Sun et al.	j		b	1	Ⅲ	i	Z	4	4	6.7	0.48	5.17	0.95
2	Sun et al.	j		b	1	Ⅲ	i	Z	4	4	7.6	0.28	6.39	0.53
3	Sun et al.	j		b	1	Ⅲ	i	Z	4	4	11.7	1.04	11.65	0.48
4	Sun et al.	j		b	1	Ⅲ	i	Z	4	4	10.4	0.51	10.84	1.29
5	Sun et al.	j		b	1	Ⅲ	i	Z	4	4	11.33	1.67	12.2	0.47

## Sheet: AP
study	author	soil texture	crust type	ecosystem	soil depth	rainfall	temperature	altitude	N[E]	N[C]	Xe	Se	Xc	Sc
1	Zhao et al.	j	C	a	1	Ⅱ	i	X	3	3	5.4	0.17	3.94	0.7
2	Zhao et al.	j	D	a	1	Ⅱ	i	X	3	3	8.01	1.06	3.94	0.7
3	Zhao et al.	j	C	a	1	Ⅱ	i	X	3	3	4.3	0.22	3.94	0.7
4	Zhao et al.	j	D	a	1	Ⅱ	i	X	3	3	4.71	0.34	3.94	0.7
5	Zhao et al.	j	C	a	1	Ⅱ	i	X	3	3	2.56	0.33	3.94	0.7
6	Zhao et al.	j	D	a	1	Ⅱ	i	X	3	3	8.35	0.32	3.94	0.7
7	Zhao et al.	j	C	a	1	Ⅱ	i	X	3	3	5.27	0.41	3.07	0.52
8	Zhao et al.	j	D	a	1	Ⅱ	i	X	3	3	7.6	1.24	3.07	0.52
9	Zhao et al.	j	C	a	1	Ⅱ	i	X	3	3	3.2	0.16	3.07	0.52
10	Zhao et al.	j	D	a	1	Ⅱ	i	X	3	3	3.37	0.48	3.07	0.52
11	Zhao et al.	j	C	a	1	Ⅱ	i	X	3	3	2.43	0.11	3.07	0.52
12	Zhao et al.	j	D	a	1	Ⅱ	i	X	3	3	7.52	0.77	3.07	0.52
1	Guo et al.	i	A	a	1	Ⅱ	i	X	3	3	4.8182	1.10228	4	1.25972
2	Guo et al.	i	D	a	1	Ⅱ	i	X	3	3	11.4545	2.04728	6	1.41716
1	Xiao et al.	j	D	b	1	Ⅲ	i	Y	4	4	4.14	0.78	0.79	0.25
1	Cheng et al.	K	D	c		Ⅳ	ii	Y	3	3	2.6	0.4	1.7	0.3
2	Cheng et al.	K	D	c		Ⅳ	ii	Y	3	3	1.4	0.4	0.5	0.2
3	Cheng et al.	K	D	c		Ⅳ	ii	Y	3	3	0.9	0.2	0.5	0.3
4	Cheng et al.	K	D	c		Ⅳ	ii	Y	3	3	1.4	0.4	0.6	0.2
1	Xie et al.	j	B	a	1	Ⅰ	i	Y	3	3	0.45	0.00173205	0.16	0.0173205
2	Xie et al.	j	B	a	1	Ⅰ	i	Y	3	3	0.69	0.0519615	0.16	0.0173205
3	Xie et al.	j	B	a	1	Ⅰ	i	Y	3	3	0.73	0.034641	0.16	0.0173205
4	Xie et al.	j	B	a	1	Ⅰ	i	Y	3	3	1.19	0.103923	0.16	0.0173205
1	Chen et al.	K	A	b		Ⅳ	ii	Y	3	3	1.48	0.61	5.17	3.64
2	Chen et al.	K	A	b		Ⅳ	ii	Y	3	3	1.47	0.11	5.17	3.64
3	Chen et al.	K	A	c		Ⅳ	ii	Y	3	3	10.02	5.93	5.17	3.64
4	Chen et al.	K	A	b		Ⅳ	ii	Y	3	3	1.32	0.1	5.58	1.31
5	Chen et al.	K	A	b		Ⅳ	ii	Y	3	3	7.87	5.38	5.58	1.31
6	Chen et al.	K	A	c		Ⅳ	ii	Y	3	3	1.92	1.06	5.58	1.31
7	Chen et al.	K	A	b		Ⅳ	ii	Y	3	3	2.23	1.54	1.42	0.8
8	Chen et al.	K	A	b		Ⅳ	ii	Y	3	3	0.39	0.02	1.42	0.8
9	Chen et al.	K	A	c		Ⅳ	ii	Y	3	3	1.73	0.54	1.42	0.8
1	Zhang et al.	K	A	b	1	Ⅳ	ii	Y	4	4	31.88	10.4	51.69	9.76
2	Zhang et al.	K	B	b	1	Ⅳ	ii	Y	4	4	35.27	16.8	51.69	9.76
3	Zhang et al.	K	D	b	1	Ⅳ	ii	Y	4	4	42.38	27.18	51.69	9.76
1	Fan et al.	i	A	a	1	Ⅰ	i	Y	5	5	2.85	0.31	0.63	0.15
2	Fan et al.	i	B	a	1	Ⅰ	i	Y	5	5	2.04	0.16	0.63	0.15
3	Fan et al.	i	D	a	1	Ⅰ	i	Y	5	5	3.21	0.91	0.63	0.15
1	Zhang et al.	j	D	a		Ⅲ	i	Y	3	3	2.17	1.10851	1.23	0.138564
1	Zheng et al.	K	D	b	1	Ⅳ	ii	Y	3	3	82.589	2.46627	73.6893	1.233
2	Zheng et al.	K	B	b	1	Ⅳ	ii	Y	3	3	78.3172	3.08132	73.6893	1.233
3	Zheng et al.	K	C	b	1	Ⅳ	ii	Y	3	3	76.8932	5.54932	73.6893	1.233
4	Zheng et al.	K	A	b	1	Ⅳ	ii	Y	3	3	76.5372	3.08305	73.6893	1.233
5	Zheng et al.	K	D	b	2	Ⅳ	ii	Y	3	3	69.7735	4.3161	62.2977	1.233
6	Zheng et al.	K	B	b	2	Ⅳ	ii	Y	3	3	66.5696	2.46627	62.2977	1.233
7	Zheng et al.	K	C	b	2	Ⅳ	ii	Y	3	3	65.8576	4.3161	62.2977	1.233
8	Zheng et al.	K	A	b	2	Ⅳ	ii	Y	3	3	65.1456	1.84983	62.2977	1.233
9	Zheng et al.	j	D	b	1	Ⅳ	ii	Y	3	3	68.9836	1.36295	53.5082	0.908634
10	Zheng et al.	j	B	b	1	Ⅳ	ii	Y	3	3	63.7377	0.908634	53.5082	0.908634
11	Zheng et al.	j	C	b	1	Ⅳ	ii	Y	3	3	55.3443	1.81709	53.5082	0.908634
12	Zheng et al.	j	A	b	1	Ⅳ	ii	Y	3	3	55.082	0.908634	53.5082	0.908634
13	Zheng et al.	j	D	b	2	Ⅳ	ii	Y	3	3	62.6885	1.81727	50.623	0.454144
14	Zheng et al.	j	B	b	2	Ⅳ	ii	Y	3	3	58.4918	2.27158	50.623	0.454144
15	Zheng et al.	j	C	b	2	Ⅳ	ii	Y	3	3	55.3443	1.81709	50.623	0.454144
16	Zheng et al.	j	A	b	2	Ⅳ	ii	Y	3	3	55.082	0.908634	50.623	0.454144
1	Li et al.	j	A	a	1	Ⅰ	i	Y	5	5	3.14	0.3	2.74	0.52
2	Li et al.	j	C	a	1	Ⅰ	i	Y	5	5	3.09	0.38	2.74	0.52
3	Li et al.	j	D	a	1	Ⅰ	i	Y	5	5	4.41	0.55	2.74	0.52
4	Li et al.	j	A	a	1	Ⅰ	i	Y	5	5	3.27	0.6	3.15	0.92
5	Li et al.	j	C	a	1	Ⅰ	i	Y	5	5	3.41	0.65	3.15	0.92
6	Li et al.	j	D	a	1	Ⅰ	i	Y	5	5	5.14	0.9	3.15	0.92
1	Wang	j	D	b	1	Ⅲ	i	Y	4	4	5.45455	0.3083	1.4464	0.497783
2	Wang	j	D	b	1	Ⅲ	i	Y	4	4	3.5336	0.40317	0.996	0.1186
3	Wang	j	D	b	1	Ⅲ	i	Y	4	4	1.63636	0.28458	0.7827	0.1897
4	Wang	j	D	b	2	Ⅲ	i	Y	4	4	1.73123	0.40317	0.54546	0.26087
5	Wang	j	D	b	2	Ⅲ	i	Y	4	4	0.97233	0.1897	0.6166	0.1423
6	Wang	j	D	b	3	Ⅲ	i	Y	4	4	0.6166	0.26087	0.3557	0.09486
7	Wang	j	D	b	1	Ⅲ	i	Y	4	4	5.62055	0.23715	0.83004	0.18972
8	Wang	j	D	b	1	Ⅲ	i	Y	4	4	3.50988	0.35573	0.71146	0.2372
9	Wang	j	D	b	1	Ⅲ	i	Y	4	4	2.67984	0.64031	0.711462	0.21344
10	Wang	j	D	b	2	Ⅲ	i	Y	4	4	2.51383	0.35573	0.640316	0.26087
11	Wang	j	D	b	2	Ⅲ	i	Y	4	4	2.34783	0.73518	0.54546	0.166
12	Wang	j	D	b	3	Ⅲ	i	Y	4	4	1.94466	0.7826	0.42688	0.166
1	He et al.	j	A	c	1	Ⅰ	i	Y	3	3	4.0418	0.20265	2.10879	0.304321
2	He et al.	j	B	c	1	Ⅰ	i	Y	3	3	8.259	0.304841	2.10879	0.304321
3	He et al.	j	B	c	1	Ⅰ	i	Y	3	3	12.3598	0.20265	2.10879	0.304321
1	Meng et al.	j	D	b	1	Ⅱ	i	Y	3	3	8.86331	2.93823	11.0111	6.95903
2	Meng et al.	j	D	b	1	Ⅱ	i	Y	3	3	9.68473	4.32961	5.67205	0.46393
3	Meng et al.	j	D	b	2	Ⅱ	i	Y	3	3	5.95283	0.773222	5.86825	0.927877
4	Meng et al.	j	D	b	3	Ⅱ	i	Y	3	3	5.97048	1.85575	7.31444	3.09292
1	Zhao et al.	j	C	a	1	Ⅱ	i	X	3	3	5.4	0.17	3.94	0.7
2	Zhao et al.	j	D	a	1	Ⅱ	i	X	3	3	8.01	1.06	3.94	0.7
3	Zhao et al.	j	C	a	1	Ⅱ	i	X	3	3	4.3	0.22	3.94	0.7
4	Zhao et al.	j	D	a	1	Ⅱ	i	X	3	3	4.71	0.34	3.94	0.7
5	Zhao et al.	j	C	a	1	Ⅱ	i	X	3	3	2.56	0.33	3.94	0.7
6	Zhao et al.	j	D	a	1	Ⅱ	i	X	3	3	8.35	0.32	3.94	0.7
7	Zhao et al.	j	D	a	1	Ⅱ	i	X	3	3	9.22	0.35	3.94	0.7
8	Zhao et al.	j	C	a	1	Ⅱ	i	X	3	3	5.27	0.41	3.07	0.52
9	Zhao et al.	j	D	a	1	Ⅱ	i	X	3	3	7.6	1.24	3.07	0.52
10	Zhao et al.	j	C	a	1	Ⅱ	i	X	3	3	3.2	0.16	3.07	0.52
11	Zhao et al.	j	D	a	1	Ⅱ	i	X	3	3	3.37	0.48	3.07	0.52
12	Zhao et al.	j	C	a	1	Ⅱ	i	X	3	3	2.43	0.11	3.07	0.52
13	Zhao et al.	j	D	a	1	Ⅱ	i	X	3	3	7.52	0.77	3.07	0.52
14	Zhao et al.	j	D	a	1	Ⅱ	i	X	3	3	8.53	0.55	3.07	0.52
1	Xiao et al.	j	D	b	1	Ⅲ	i	Y	3	3	3.43	0.121244	0.49	0.484974
2	Xiao et al.	j	D	b	1	Ⅲ	i	Y	3	3	2.205	0.103923	0.525	0.181865
3	Xiao et al.	j	D	b	2	Ⅲ	i	Y	3	3	1.54	0.0606218	0.28	0.303109
4	Xiao et al.	j	D	b	1	Ⅲ	i	Y	3	3	3.29	2.97047	0.805	0.303109
5	Xiao et al.	j	D	b	1	Ⅲ	i	Y	3	3	1.575	0.788083	0.56	0.0606218
6	Xiao et al.	j	D	b	2	Ⅲ	i	Y	3	3	1.05	0.484974	0.529	0.121244
1	Sun	j	A	a	1	Ⅱ	i	Y	3	3	23.94	10.7387	9.63	6.63375
2	Mon	j	D	a	1	Ⅱ	i	Y	3	3	11.68	7.39586	9.63	6.63375
3	Tue	j	D	a	1	Ⅱ	i	Y	3	3	6.53	4.62458	9.63	6.63375
4	Wed	j	C	a	1	Ⅱ	i	Y	3	3	8.4	2.23435	9.63	6.63375
5	Thu	j	A	a	2	Ⅱ	i	Y	3	3	18.36	6.28734	8.46	0.6755
6	Fri	j	D	a	2	Ⅱ	i	Y	3	3	10.46	12.1244	8.46	0.6755
7	Sat	j	D	a	2	Ⅱ	i	Y	3	3	2.96	1.61081	8.46	0.6755
8	Sun	j	C	a	2	Ⅱ	i	Y	3	3	5	0.294449	8.46	0.6755
9	Mon	j	A	a	3	Ⅱ	i	Y	3	3	21.9	3.01377	9.54	2.65004
10	Tue	j	D	a	3	Ⅱ	i	Y	3	3	7.6	4.9017	9.54	2.65004
11	Wed	j	D	a	3	Ⅱ	i	Y	3	3	3.93	3.67195	9.54	2.65004
12	Thu	j	C	a	3	Ⅱ	i	Y	3	3	3.78	1.64545	9.54	2.65004
1	Han	j	A	a	1	Ⅱ	i	Y	3	3	1.87	0.15	2.17	0.18
2	Han	j	D	a	1	Ⅱ	i	Y	3	3	5.53	0.62	2.17	0.18
1	Ren	j	A	a	1	Ⅱ	i	Y	3	3	5.63	0.34	1.57	0.12
2	Ren	j	A	a	1	Ⅱ	i	Y	3	3	4.4	0.05	1.73	0.12
3	Ren	j	A	a	2	Ⅱ	i	Y	3	3	1.7	0.2	1.57	0.5
4	Ren	j	A	a	3	Ⅱ	i	Y	3	3	2.03	0.1	1.6	0.25
5	Ren	j	A	a	1	Ⅱ	i	Y	3	3	5.4	0.31	4.93	0.25
6	Ren	j	A	a	1	Ⅱ	i	Y	3	3	5.7	0.15	3.9	0.12
7	Ren	j	A	a	2	Ⅱ	i	Y	3	3	3.2	0.13	2.4	0.32
8	Ren	j	A	a	3	Ⅱ	i	Y	3	3	1.97	0.01	2.77	0.12
9	Ren	j	D	a	1	Ⅱ	i	Y	3	3	7.3	0.011	4.93	0.25
10	Ren	j	D	a	1	Ⅱ	i	Y	3	3	8.03	1.12	3.9	0.12
11	Ren	j	D	a	2	Ⅱ	i	Y	3	3	4.6	0.17	2.4	0.32
12	Ren	j	D	a	3	Ⅱ	i	Y	3	3	2.6	0.11	2.77	0.12
1	Wu et al.	j	A	a		Ⅱ	i	Y	5	5	3.7278	6.9459	1.67539	1.96685
2	Wu et al.	j	A	a		Ⅱ	i	Y	5	5	2.3456	2.52877	1.67539	1.96685
3	Wu et al.	j	B	a		Ⅱ	i	Y	5	5	2.9319	2.80962	1.67539	1.96685
4	Wu et al.	j	B	a		Ⅱ	i	Y	5	5	4.0628	3.65262	1.67539	1.96685
5	Wu et al.	j	B	a		Ⅱ	i	Y	5	5	6.1152	3.55893	1.67539	1.96685
1	Hu et al.	K		b	1	Ⅳ	ii	Y	3	3	15.3862	0.4894	14.1355	0.5982
2	Hu et al.	K		b	2	Ⅳ	ii	Y	3	3	14.2676	0.3988	15.1919	0.3989
3	Hu et al.	K		b	3	Ⅳ	ii	Y	3	3	11.0644	0.29	11.2819	0.3282
4	Hu et al.	K		b	3	Ⅳ	ii	Y	3	3	13.2265	0.6164	14.8218	0.3806
1	Li et al.	j	B	b		Ⅳ	ii	X	4	4	19.06	5.7	9.94	2.46
2	Li et al.	j	A	b		Ⅳ	ii	X	4	4	15.25	4.61	9.94	2.46

## Sheet: Alkaline Phosphatase
study	author	soil texture	crust type	ecosystem	soil depth	rainfall	temperature	altitude	N[E]	N[C]	Xe	Se	Xc	Sc
1	Liu et al.	j	B	a		Ⅰ	i	Y	3	3	217.466	5.93054	18.8356	5.93227
2	Liu et al.	j	B	a		Ⅰ	i	Y	3	3	200.342	5.93227	18.8356	5.93227
3	Liu et al.	j	B	a		Ⅰ	i	Y	3	3	190.068	2.967	18.8356	5.93227
4	Liu et al.	j	B	a		Ⅰ	i	Y	3	3	116.438	2.967	18.8356	5.93227
5	Liu et al.	j	B	a	3	Ⅰ	i	Y	3	3	140.411	5.93227	18.8356	5.93227
6	Liu et al.	j	B	a	3	Ⅰ	i	Y	3	3	136.986	2.967	18.8356	5.93227
7	Liu et al.	j	B	a	3	Ⅰ	i	Y	3	3	126.712	5.93227	18.8356	5.93227
8	Liu et al.	j	B	a	3	Ⅰ	i	Y	3	3	59.9315	17.7951	18.8356	5.93227
9	Liu et al.	j	B	a	3	Ⅰ	i	Y	3	3	83.9041	5.93175	18.8356	8.89754
10	Liu et al.	j	B	a	3	Ⅰ	i	Y	3	3	75.3425	14.8291	18.8356	8.89754
11	Liu et al.	j	B	a	3	Ⅰ	i	Y	3	3	75.3425	17.7949	18.8356	8.89754
12	Liu et al.	j	B	a	3	Ⅰ	i	Y	3	3	35.9589	17.7951	18.8356	8.89754
13	Liu et al.	j	D	a		Ⅰ	i	Y	3	3	237.662	3.37403	17.5325	6.74824
14	Liu et al.	j	D	a		Ⅰ	i	Y	3	3	214.286	6.74807	17.5325	6.74824
15	Liu et al.	j	D	a		Ⅰ	i	Y	3	3	200.649	13.4632	17.5325	6.74824
16	Liu et al.	j	D	a		Ⅰ	i	Y	3	3	142.208	6.74807	17.5325	6.74824
17	Liu et al.	j	D	a	3	Ⅰ	i	Y	3	3	167.532	10.1238	17.5325	3.37403
18	Liu et al.	j	D	a	3	Ⅰ	i	Y	3	3	153.896	6.74807	17.5325	3.37403
19	Liu et al.	j	D	a	3	Ⅰ	i	Y	3	3	130.519	10.1238	17.5325	3.37403
20	Liu et al.	j	D	a	3	Ⅰ	i	Y	3	3	70.1299	10.1221	17.5325	3.37403
21	Liu et al.	j	D	a	3	Ⅰ	i	Y	3	3	87.6623	13.4961	17.5325	6.74824
22	Liu et al.	j	D	a	3	Ⅰ	i	Y	3	3	83.7662	16.8707	17.5325	6.74824
23	Liu et al.	j	D	a	3	Ⅰ	i	Y	3	3	79.8701	10.1221	17.5325	6.74824
24	Liu et al.	j	D	a	3	Ⅰ	i	Y	3	3	38.961	6.74807	17.5325	6.74824
1	Zhang et al.	K	A	b	1	Ⅳ	ii	Y	4	4	10.02	1.14	10.55	0.54
2	Zhang et al.	K	B	b	1	Ⅳ	ii	Y	4	4	10.68	0.88	10.55	0.54
3	Zhang et al.	K	D	b	1	Ⅳ	ii	Y	4	4	10.08	0.8	10.55	0.54
1	Fan et al.	i	A	a	1	Ⅰ	i	Y	5	5	4.19	0.3	3.37	0.35
2	Fan et al.	i	B	a	1	Ⅰ	i	Y	5	5	4.91	0.35	3.37	0.35
3	Fan et al.	i	D	a	1	Ⅰ	i	Y	5	5	4.71	0.11	3.37	0.35
1	Yao et al.	j	A	b	1	Ⅲ	i	Y	5	5	18.5	2.13	11.9	1.24
2	Yao et al.	j	B	b	1	Ⅲ	i	Y	5	5	11.7	1.58	11.9	1.24
3	Yao et al.	j	B	b	1	Ⅲ	i	Y	5	5	35.1	2.66	11.9	1.24
4	Yao et al.	j	D	b	1	Ⅲ	i	Y	5	5	31.9	4.67	11.9	1.24
5	Yao et al.	j	A	b		Ⅲ	i	Y	5	5	9.88	1.09	10.3	1.91
6	Yao et al.	j	B	b		Ⅲ	i	Y	5	5	14.9	4.06	10.3	1.91
7	Yao et al.	j	B	b		Ⅲ	i	Y	5	5	29.3	4.37	10.3	1.91
8	Yao et al.	j	D	b		Ⅲ	i	Y	5	5	20.2	5.92	10.3	1.91
9	Yao et al.	j	A	b	3	Ⅲ	i	Y	5	5	10.9	1.07	6.18	0.98
10	Yao et al.	j	B	b	3	Ⅲ	i	Y	5	5	9.9	1.79	6.18	0.98
11	Yao et al.	j	B	b	3	Ⅲ	i	Y	5	5	28.9	4.28	6.18	0.98
12	Yao et al.	j	D	b	3	Ⅲ	i	Y	5	5	22.8	4.83	6.18	0.98
1	Zhang et al.	j	A	b	1	Ⅲ	i	Y	3	3	5701	1028.84	3377	651.251
2	Zhang et al.	j	A	b	1	Ⅲ	i	Y	3	3	7387	434.745	3377	651.251
3	Zhang et al.	j	B	b	1	Ⅲ	i	Y	3	3	6413	555.988	3377	651.251
4	Zhang et al.	j	D	b	1	Ⅲ	i	Y	3	3	6021	616.61	3377	651.251
1	Sun et al.	i	C	a	1	Ⅱ	i	Y	5	5	0.022246	0.5222	0.0255	0.00201246
2	Sun et al.	i	D	a	1	Ⅱ	i	Y	5	5	0.0246	0.0009	0.0255	0.00201246
1	Wang	j	D	b	1	Ⅲ	i	Y	4	4	51.1957	20.0218	6.52174	2.60869
2	Wang	j	D	b	1	Ⅲ	i	Y	4	4	2.93478	1.30435	2.93478	1.30435
3	Wang	j	D	b	1	Ⅲ	i	Y	4	4	1.95652	2.28261	1.95652	2.28261
4	Wang	j	D	b	2	Ⅲ	i	Y	4	4	1.63043	1.63044	1.63043	1.63044
5	Wang	j	D	b	2	Ⅲ	i	Y	4	4	1.63043	1.30435	1.63043	1.30435
6	Wang	j	D	b	3	Ⅲ	i	Y	4	4	1.95652	1.63044	1.95652	1.63044
7	Wang	j	D	b	1	Ⅲ	i	Y	4	4	52.4565	10.808	9.87962	4.91268
8	Wang	j	D	b	1	Ⅲ	i	Y	4	4	5.6761	3.93019	3.38352	3.3
9	Wang	j	D	b	1	Ⅲ	i	Y	4	4	5.07607	2.62012	3.4385	1.96508
10	Wang	j	D	b	2	Ⅲ	i	Y	4	4	4.47523	1.96509	2.83766	1.96508
11	Wang	j	D	b	2	Ⅲ	i	Y	4	4	5.51276	3.93017	1.9101	2.2926
12	Wang	j	D	b	3	Ⅲ	i	Y	4	4	4.25689	3.60266	1.30926	2.2926
1	Yang et al.	j	B	a		Ⅰ	ii	Y	4	4	215.827	2.51589	16.1871	5.08707
2	Yang et al.	j	B	a		Ⅰ	ii	Y	4	4	197.842	7.62968	16.1871	5.08707
3	Yang et al.	j	B	a		Ⅰ	ii	Y	4	4	188.849	2.53568	16.1871	5.08707
4	Yang et al.	j	B	a		Ⅰ	ii	Y	4	4	113.309	2.51589	16.1871	5.08707
5	Yang et al.	j	B	a	3	Ⅰ	ii	Y	4	4	138.489	2.54417	17.9856	2.5436
6	Yang et al.	j	B	a	3	Ⅰ	ii	Y	4	4	134.892	2.54417	17.9856	2.5436
7	Yang et al.	j	B	a	3	Ⅰ	ii	Y	4	4	124.101	7.62968	17.9856	2.5436
8	Yang et al.	j	B	a	3	Ⅰ	ii	Y	4	4	57.554	17.8049	17.9856	2.5436
9	Yang et al.	j	B	a	3	Ⅰ	ii	Y	4	4	80.9353	5.08707	17.9856	5.08707
10	Yang et al.	j	B	a	3	Ⅰ	ii	Y	4	4	71.9424	15.2613	17.9856	5.08707
11	Yang et al.	j	B	a	3	Ⅰ	ii	Y	4	4	73.741	15.2613	17.9856	5.08707
12	Yang et al.	j	B	a	3	Ⅰ	ii	Y	4	4	32.3741	17.8177	17.9856	5.08707
13	Yang et al.	j	D	a		Ⅰ	ii	Y	4	4	237.805	2.87368	16.2602	5.74878
14	Yang et al.	j	D	a		Ⅰ	ii	Y	4	4	215.447	5.74878	16.2602	5.74878
15	Yang et al.	j	D	a		Ⅰ	ii	Y	4	4	201.22	14.3712	16.2602	5.74878
16	Yang et al.	j	D	a		Ⅰ	ii	Y	4	4	142.276	8.62387	16.2602	5.74878
17	Yang et al.	j	D	a	3	Ⅰ	ii	Y	4	4	168.699	11.4976	18.2927	2.87524
18	Yang et al.	j	D	a	3	Ⅰ	ii	Y	4	4	152.439	8.62387	18.2927	2.87524
19	Yang et al.	j	D	a	3	Ⅰ	ii	Y	4	4	132.114	5.74878	18.2927	2.87524
20	Yang et al.	j	D	a	3	Ⅰ	ii	Y	4	4	69.1057	14.3721	18.2927	2.87524
21	Yang et al.	j	D	a	3	Ⅰ	ii	Y	4	4	87.3984	14.3721	18.2927	5.74878
22	Yang et al.	j	D	a	3	Ⅰ	ii	Y	4	4	85.3659	14.3721	18.2927	5.74878
23	Yang et al.	j	D	a	3	Ⅰ	ii	Y	4	4	79.2683	8.62331	18.2927	5.74878
24	Yang et al.	j	D	a	3	Ⅰ	ii	Y	4	4	36.5854	5.74878	18.2927	5.74878
1	Meng et al.	j	D	b	1	Ⅱ	i	Y	3	3	49.4118	4.58474	50.2941	18.3395
2	Meng et al.	j	D	b	1	Ⅱ	i	Y	3	3	36.1765	4.58491	37.9412	16.8111
3	Meng et al.	j	D	b	2	Ⅱ	i	Y	3	3	30.8824	12.2262	33.5294	15.2828
4	Meng et al.	j	D	b	3	Ⅱ	i	Y	3	3	23.8235	6.1131	23.8235	12.2281
1	Chen et al.	j	B	b	1	Ⅳ	ii	X	5	5	6.27	1.46	3.41	0.73
2	Chen et al.	j	D	b	1	Ⅳ	ii	X	5	5	6.54	5.58	3.41	0.73
3	Chen et al.	j	A	b	1	Ⅳ	ii	X	5	5	7.03	1.56	3.41	0.73
4	Chen et al.	K	B	b	1	Ⅳ	ii	X	5	5	8.57	6.68	3.41	0.73
5	Chen et al.	K	D	b	1	Ⅳ	ii	X	5	5	11.02	5.73	3.41	0.73
6	Chen et al.	K	A	b	1	Ⅳ	ii	X	5	5	8.75	4.89	3.41	0.73
1	Zhao	j	B	b	1	Ⅲ	i	Y	5	5	682.264	168.761	407.547	47.2526
2	Zhao	j	B	b	1	Ⅲ	i	Y	5	5	540.377	148.508	407.547	47.2526
3	Zhao	j	B	b	1	Ⅲ	i	Y	5	5	658.113	175.511	407.547	47.2526
4	Zhao	j	B	b	2	Ⅲ	i	Y	5	5	640	101.256	362.264	182.262
5	Zhao	j	B	b	2	Ⅲ	i	Y	5	5	464.906	148.508	362.264	182.262
6	Zhao	j	B	b	2	Ⅲ	i	Y	5	5	543.396	155.259	362.264	182.262

## Sheet: Cellulase
study	author	soil texture	crust type	ecosystem	soil depth	rainfall	temperature	altitude	N[E]	N[C]	Xe	Se	Xc	Sc
1	Liu et al.	j	B	a		Ⅰ	i	Y	3	3	5.0714	0.866025	0.64286	0.123668
2	Liu et al.	j	B	a		Ⅰ	i	Y	3	3	4.35714	0.123668	0.64286	0.123668
3	Liu et al.	j	B	a		Ⅰ	i	Y	3	3	3.85714	0.12372	0.64286	0.123668
4	Liu et al.	j	B	a		Ⅰ	i	Y	3	3	3.42857	0.494847	0.64286	0.123668
5	Liu et al.	j	B	a	3	Ⅰ	i	Y	3	3	3.28571	0.12372	0.64286	0.247441
6	Liu et al.	j	B	a	3	Ⅰ	i	Y	3	3	2.21429	0.123668	0.64286	0.247441
7	Liu et al.	j	B	a	3	Ⅰ	i	Y	3	3	1.85714	0.24751	0.64286	0.247441
8	Liu et al.	j	B	a	3	Ⅰ	i	Y	3	3	1.5	0.371161	0.64286	0.247441
9	Liu et al.	j	B	a	3	Ⅰ	i	Y	3	3	1.92857	0.494847	0.5	0.12372
10	Liu et al.	j	B	a	3	Ⅰ	i	Y	3	3	1.28571	0.12372	0.5	0.12372
11	Liu et al.	j	B	a	3	Ⅰ	i	Y	3	3	1.14286	0.12372	0.5	0.12372
12	Liu et al.	j	B	a	3	Ⅰ	i	Y	3	3	0.714286	0.123717	0.5	0.12372
13	Liu et al.	j	D	a		Ⅰ	i	Y	3	3	7.5969	0.805577	0.54264	0.269057
14	Liu et al.	j	D	a		Ⅰ	i	Y	3	3	5.96899	0.402806	0.54264	0.269057
15	Liu et al.	j	D	a		Ⅰ	i	Y	3	3	5.5814	0.268468	0.54264	0.269057
16	Liu et al.	j	D	a		Ⅰ	i	Y	3	3	4.49612	0.268468	0.54264	0.269057
17	Liu et al.	j	D	a	3	Ⅰ	i	Y	3	3	3.79845	0.268468	0.620155	0.134234
18	Liu et al.	j	D	a	3	Ⅰ	i	Y	3	3	2.48062	0.268537	0.620155	0.134234
19	Liu et al.	j	D	a	3	Ⅰ	i	Y	3	3	2.32558	0.268468	0.620155	0.134234
20	Liu et al.	j	D	a	3	Ⅰ	i	Y	3	3	1.62791	0.134269	0.620155	0.134234
21	Liu et al.	j	D	a	3	Ⅰ	i	Y	3	3	2.4031	0.805611	0.46512	0.134234
22	Liu et al.	j	D	a	3	Ⅰ	i	Y	3	3	1.5504	0.134234	0.46512	0.134234
23	Liu et al.	j	D	a	3	Ⅰ	i	Y	3	3	1.47287	0.402806	0.46512	0.134234
24	Liu et al.	j	D	a	3	Ⅰ	i	Y	3	3	1.24031	0.268468	0.46512	0.134234
1	Yang et al.	j	B	a		Ⅰ	ii	Y	4	4	4.96403	0.813936	0.57544	0.101823
2	Yang et al.	j	B	a		Ⅰ	ii	Y	4	4	4.31665	0.101597	0.57544	0.101823
3	Yang et al.	j	B	a		Ⅰ	ii	Y	4	4	3.81295	0.0593121	0.57544	0.101823
4	Yang et al.	j	B	a		Ⅰ	ii	Y	4	4	3.45324	0.305216	0.57544	0.101823
5	Yang et al.	j	B	a	3	Ⅰ	ii	Y	4	4	3.16547	0.203505	0.64748	0.101682
6	Yang et al.	j	B	a	3	Ⅰ	ii	Y	4	4	2.08633	0.203505	0.64748	0.101682
7	Yang et al.	j	B	a	3	Ⅰ	ii	Y	4	4	1.79856	0.101682	0.64748	0.101682
8	Yang et al.	j	B	a	3	Ⅰ	ii	Y	4	4	1.36691	0.305187	0.64748	0.101682
9	Yang et al.	j	B	a	3	Ⅰ	ii	Y	4	4	1.8705	0.406869	0.5036	0.101682
10	Yang et al.	j	B	a	3	Ⅰ	ii	Y	4	4	1.22302	0.101682	0.5036	0.101682
11	Yang et al.	j	B	a	3	Ⅰ	ii	Y	4	4	1.07914	0.101682	0.5036	0.101682
12	Yang et al.	j	B	a	3	Ⅰ	ii	Y	4	4	0.71942	0.101823	0.5036	0.101682
13	Yang et al.	j	D	a		Ⅰ	ii	Y	4	4	7.61905	0.673307	0.634921	0.112289
14	Yang et al.	j	D	a		Ⅰ	ii	Y	4	4	5.95238	0.224436	0.634921	0.112289
15	Yang et al.	j	D	a		Ⅰ	ii	Y	4	4	5.55556	0.224436	0.634921	0.112289
16	Yang et al.	j	D	a		Ⅰ	ii	Y	4	4	4.44444	0.336724	0.634921	0.112289
17	Yang et al.	j	D	a	3	Ⅰ	ii	Y	4	4	3.88889	0.112289	0.634921	0.112289
18	Yang et al.	j	D	a	3	Ⅰ	ii	Y	4	4	2.53968	0.112289	0.634921	0.112289
19	Yang et al.	j	D	a	3	Ⅰ	ii	Y	4	4	2.30159	0.224436	0.634921	0.112289
20	Yang et al.	j	D	a	3	Ⅰ	ii	Y	4	4	1.66667	0.112289	0.634921	0.112289
21	Yang et al.	j	D	a	3	Ⅰ	ii	Y	4	4	2.46032	0.673434	0.47619	0.112289
22	Yang et al.	j	D	a	3	Ⅰ	ii	Y	4	4	1.5873	0.224436	0.47619	0.112289
23	Yang et al.	j	D	a	3	Ⅰ	ii	Y	4	4	1.50794	0.336583	0.47619	0.112289
24	Yang et al.	j	D	a	3	Ⅰ	ii	Y	4	4	1.19048	0.336583	0.47619	0.112289
1	Zhang et al.	j	A	a		Ⅱ	i	Y	5	5	1.59	0.19	0.96	0.04
2	Zhang et al.	j	B	a		Ⅱ	i	Y	5	5	0.97	0.07	0.96	0.04
3	Zhang et al.	j	D	a		Ⅱ	i	Y	5	5	1.62	0.28	0.96	0.04
1	Wu	j	A	b		Ⅲ	i	Y	5	5	5.66495	1.04887	1.94845	1.29093
2	Wu	j	A	b		Ⅲ	i	Y	5	5	0.57732	1.59293	2.6701	0.80684
3	Wu	j	C	b		Ⅲ	i	Y	5	5	2.48969	1.29093	1.94845	1.29093
4	Wu	j	C	b		Ⅲ	i	Y	5	5	3.89691	1.69434	2.6701	0.80684
5	Wu	j	D	b		Ⅲ	i	Y	5	5	2.56186	1.12955	1.94845	1.29093
6	Wu	j	D	b		Ⅲ	i	Y	5	5	2.95876	1.04889	2.6701	0.80684

## Sheet: Sucrase
study	author	soil texture	crust type	ecosystem	soil depth	rainfall	temperature	altitude	N[E]	N[C]	Xe	Se	Xc	Sc
1	Zhang et al.	K	A	b	1	Ⅳ	ii	Y	4	4	49.43	1.28	43.66	3.78
2	Zhang et al.	K	B	b	1	Ⅳ	ii	Y	4	4	47.75	2.32	43.66	3.78
3	Zhang et al.	K	D	b	1	Ⅳ	ii	Y	4	4	50.29	1.3	43.66	3.78
1	Fan et al.	i	A	a	1	Ⅰ	i	Y	5	5	5.74	0.87	1.11	0.25
2	Fan et al.	i	B	a	1	Ⅰ	i	Y	5	5	5.65	2.06	1.11	0.25
3	Fan et al.	i	D	a	1	Ⅰ	i	Y	5	5	6.36	0.32	1.11	0.25
1	Wang	j	D	b	1	Ⅲ	i	Y	4	4	909.091	30.303	56.2771	17.3161
2	Wang	j	D	b	1	Ⅲ	i	Y	4	4	43.29	17.3161	43.29	17.3161
3	Wang	j	D	b	1	Ⅲ	i	Y	4	4	43.29	12.9871	43.29	12.9871
4	Wang	j	D	b	2	Ⅲ	i	Y	4	4	38.961	17.3161	38.961	17.3161
5	Wang	j	D	b	2	Ⅲ	i	Y	4	4	43.29	17.3161	43.29	17.3161
6	Wang	j	D	b	3	Ⅲ	i	Y	4	4	34.632	21.6451	34.632	21.6451
7	Wang	j	D	b	1	Ⅲ	i	Y	4	4	590.217	81.581	13.0435	9.78263
8	Wang	j	D	b	1	Ⅲ	i	Y	4	4	68.4783	39.1307	3.26087	13.0434
9	Wang	j	D	b	1	Ⅲ	i	Y	4	4	61.9565	29.3478	16.3043	13.0434
10	Wang	j	D	b	2	Ⅲ	i	Y	4	4	61.9565	13.0435	13.0435	13.0435
11	Wang	j	D	b	2	Ⅲ	i	Y	4	4	61.9565	32.6087	9.78261	13.0435
12	Wang	j	D	b	3	Ⅲ	i	Y	4	4	52.1739	32.6087	16.3043	9.7827
1	Zhao	j	B	b	1	Ⅲ	i	Y	5	5	20.0973	0.423511	11.5	2.96436
2	Zhao	j	B	b	1	Ⅲ	i	Y	5	5	17.2632	3.38764	11.5	2.96436
3	Zhao	j	B	b	1	Ⅲ	i	Y	5	5	18.8798	1.69405	11.5	2.96436
4	Zhao	j	B	b	2	Ⅲ	i	Y	5	5	19.9397	1.9172	10.8686	5.92871
5	Zhao	j	B	b	2	Ⅲ	i	Y	5	5	15.6848	3.17611	10.8686	5.92871
6	Zhao	j	B	b	2	Ⅲ	i	Y	5	5	16.0704	5.29367	10.8686	5.92871
1	Zhang et al.	j	A	a		Ⅱ	i	Y	5	5	26.38	0.07	7.99	0.85
2	Zhang et al.	j	B	a		Ⅱ	i	Y	5	5	13.65	2.23	7.99	0.85
3	Zhang et al.	j	D	a		Ⅱ	i	Y	5	5	26.53	0.11	7.99	0.85
1	Wu	j	A	b		Ⅲ	i	Y	5	5	80.4145	18.5435	31.5026	9.26873
2	Wu	j	A	b		Ⅲ	i	Y	5	5	51.399	7.4148	29.8446	9.2685
3	Wu	j	C	b		Ⅲ	i	Y	5	5	126.839	40.7836	31.5026	9.26873
4	Wu	j	C	b		Ⅲ	i	Y	5	5	61.3472	22.2446	29.8446	9.2685
5	Wu	j	D	b		Ⅲ	i	Y	5	5	130.155	22.2466	31.5026	9.26873
6	Wu	j	D	b		Ⅲ	i	Y	5	5	93.6788	18.5375	29.8446	9.2685

## Sheet: Urease
研究	author	soil texture	crust type	ecosystem	soil depth	rainfall	temperature	altitude	N[E]	N[C]	Xe	Se	Xc	Sc
1	Liu et al.	j	B	a		Ⅰ	i	Y	5	5	8	0.383329	1.08571	0.129692
2	Liu et al.	j	B	a		Ⅰ	i	Y	5	5	7.0286	0.638845	1.08571	0.129692
3	Liu et al.	j	B	a		Ⅰ	i	Y	5	5	6.57143	1.27769	1.08571	0.129692
4	Liu et al.	j	B	a		Ⅰ	i	Y	5	5	6.17143	0.511165	1.08571	0.129692
5	Liu et al.	j	B	a	3	Ⅰ	i	Y	5	5	4.1714	0.51206	1.657	0.383329
6	Liu et al.	j	B	a	3	Ⅰ	i	Y	5	5	2.91429	0.127456	1.657	0.383329
7	Liu et al.	j	B	a	3	Ⅰ	i	Y	5	5	2.4571	0.51206	1.657	0.383329
8	Liu et al.	j	B	a	3	Ⅰ	i	Y	5	5	2.17143	0.383329	1.657	0.383329
9	Liu et al.	j	B	a	3	Ⅰ	i	Y	5	5	2.22857	0.383329	1.48571	0.25556
10	Liu et al.	j	B	a	3	Ⅰ	i	Y	5	5	1.71429	0.511098	1.48571	0.25556
11	Liu et al.	j	B	a	3	Ⅰ	i	Y	5	5	1.6	0.127776	1.48571	0.25556
12	Liu et al.	j	B	a	3	Ⅰ	i	Y	5	5	1.6	0.25556	1.48571	0.25556
13	Liu et al.	j	D	a		Ⅰ	i	Y	5	5	13.8057	1.63546	1.09714	0.203482
14	Liu et al.	j	D	a		Ⅰ	i	Y	5	5	11.3371	1.43108	1.09714	0.203482
15	Liu et al.	j	D	a		Ⅰ	i	Y	5	5	9.87429	1.43108	1.09714	0.203482
16	Liu et al.	j	D	a		Ⅰ	i	Y	5	5	7.31429	0.203482	1.09714	0.203482
17	Liu et al.	j	D	a	3	Ⅰ	i	Y	5	5	5.85143	0.408977	1.64571	0.408887
18	Liu et al.	j	D	a	3	Ⅰ	i	Y	5	5	5.48571	0.612683	1.64571	0.408887
19	Liu et al.	j	D	a	3	Ⅰ	i	Y	5	5	4.75429	0.612683	1.64571	0.408887
20	Liu et al.	j	D	a	3	Ⅰ	i	Y	5	5	3.93143	0.204377	1.64571	0.408887
21	Liu et al.	j	D	a	3	Ⅰ	i	Y	5	5	3.56571	1.43108	1.55429	0.204421
22	Liu et al.	j	D	a	3	Ⅰ	i	Y	5	5	3.38286	0.204444	1.55429	0.204421
23	Liu et al.	j	D	a	3	Ⅰ	i	Y	5	5	2.83429	0.204421	1.55429	0.204421
24	Liu et al.	j	D	a	3	Ⅰ	i	Y	5	5	2.01143	0.204444	1.55429	0.204421
1	Zhang et al.	K	A	b	1	Ⅳ	ii	Y	4	4	411.32	259.92	319.1	126.18
2	Zhang et al.	K	B	b	1	Ⅳ	ii	Y	4	4	595.84	292.02	319.1	126.18
3	Zhang et al.	K	D	b	1	Ⅳ	ii	Y	4	4	748.68	382.08	319.1	126.18
1	Fan et al.	i	A	a	1	Ⅰ	i	Y	5	5	3.05	0.22	4.29	0.24
2	Fan et al.	i	B	a	1	Ⅰ	i	Y	5	5	3.42	0.11	4.29	0.24
3	Fan et al.	i	D	a	1	Ⅰ	i	Y	5	5	3.86	0.18	4.29	0.24
1	Sun et al.	i	C	a	1	Ⅱ	i	Y	5	5	0.02513	0.00424853	0.0257	0.00156525
2	Sun et al.	i	D	a	1	Ⅱ	i	Y	5	5	0.03867	0.0183358	0.0257	0.00156525
1	Wang	j	D	b	1	Ⅲ	i	Y	4	4	19.9565	7.6957	8.34783	2.86957
2	Wang	j	D	b	1	Ⅲ	i	Y	4	4	4.30435	1.82609	5.86957	2.08695
3	Wang	j	D	b	1	Ⅲ	i	Y	4	4	3.65217	1.30435	3.52174	1.43478
4	Wang	j	D	b	2	Ⅲ	i	Y	4	4	3.3913	1.04348	2.73913	1.826
5	Wang	j	D	b	2	Ⅲ	i	Y	4	4	2.47826	0.65217	1.30435	1.3
6	Wang	j	D	b	3	Ⅲ	i	Y	4	4	2.47826	1.56522	1.04348	1.17391
7	Wang	j	D	b	1	Ⅲ	i	Y	4	4	33.5652	6.087	9.24652	6.43478
8	Wang	j	D	b	1	Ⅲ	i	Y	4	4	5.91304	3.82609	4.75348	1.04348
9	Wang	j	D	b	1	Ⅲ	i	Y	4	4	4.17391	2.43478	4.95652	1.73871
10	Wang	j	D	b	2	Ⅲ	i	Y	4	4	5.56522	2.08695	4.28957	0.86957
11	Wang	j	D	b	2	Ⅲ	i	Y	4	4	5.91304	2.78261	4.49261	0.86956
12	Wang	j	D	b	3	Ⅲ	i	Y	4	4	4.86957	1.56521	3.30393	1.91305
1	Meng et al.	j	D	b	1	Ⅱ	i	Y	3	3	31.3167	17.752	25.3381	8.87589
2	Meng et al.	j	D	b	1	Ⅱ	i	Y	3	3	24.1993	12.3277	20.2135	10.3554
3	Meng et al.	j	D	b	2	Ⅱ	i	Y	3	3	21.0676	10.3554	16.7972	12.3277
4	Meng et al.	j	D	b	3	Ⅱ	i	Y	3	3	19.3594	10.8485	15.089	8.87589
1	Chen et al.	j	B	b	1	Ⅳ	ii	X	5	5	0.76	0.26	0.48	0.23
2	Chen et al.	j	D	b	1	Ⅳ	ii	X	5	5	0.85	0.27	0.48	0.23
3	Chen et al.	j	A	b	1	Ⅳ	ii	X	5	5	0.53	0.51	0.48	0.23
4	Chen et al.	K	B	b	1	Ⅳ	ii	X	5	5	2.49	1.08	0.48	0.23
5	Chen et al.	K	D	b	1	Ⅳ	ii	X	5	5	0.79	0.19	0.48	0.23
6	Chen et al.	K	A	b	1	Ⅳ	ii	X	5	5	0.79	0.15	0.48	0.23
1	Zhao	j	B	b	1	Ⅲ	i	Y	5	5	1388.68	81.0127	887.547	229.514
2	Zhao	j	B	b	1	Ⅲ	i	Y	5	5	1171.32	270.028	887.547	229.514
3	Zhao	j	B	b	1	Ⅲ	i	Y	5	5	1310.19	310.523	887.547	229.514
4	Zhao	j	B	b	2	Ⅲ	i	Y	5	5	1237.74	67.4845	682.264	135.009
5	Zhao	j	B	b	2	Ⅲ	i	Y	5	5	935.849	229.512	682.264	135.009
6	Zhao	j	B	b	2	Ⅲ	i	Y	5	5	1092.83	459.02	682.264	135.009
1	Zhang et al.	j	A	a		Ⅱ	i	Y	5	5	14.05	1	12.01	0.72
2	Zhang et al.	j	B	a		Ⅱ	i	Y	5	5	14	0.72	12.01	0.72
3	Zhang et al.	j	D	a		Ⅱ	i	Y	5	5	17.01	0.56	12.01	0.72
1	Wu	j	A	b		Ⅲ	i	Y	5	5	20377.4	5062.68	8805.03	2250.13
2	Wu	j	A	b		Ⅲ	i	Y	5	5	11572.3	1687.56	7295.6	1687.58
3	Wu	j	C	b		Ⅲ	i	Y	5	5	30943.4	4500.31	8805.03	2250.13
4	Wu	j	C	b		Ⅲ	i	Y	5	5	10314.5	1687.56	7295.6	1687.58
5	Wu	j	D	b		Ⅲ	i	Y	5	5	26163.5	3937.72	8805.03	2250.13
6	Wu	j	D	b		Ⅲ	i	Y	5	5	16603.8	2812.53	7295.6	1687.58
